# Supplementary material for: Airway and Parenchymal Strains during Bronchoconstriction in the Precision Cut Lung Slice
Source: Front Physiol. 2016 Jul 21;7:309. doi: 10.3389/fphys.2016.00309 (PMC4989902; doi:10.3389/fphys.2016.00309)
Supplement: Supplementary file 4 [file Presentation1.zip]

Archive with 56 entries (49 files):
- StrainMap_package_21-08/Strain_Map/
- StrainMap_package_21-08/Strain_Map/A1_c1_01_clean/
- StrainMap_package_21-08/Strain_Map/A1_c1_01_clean/frame0055.jpg
- StrainMap_package_21-08/Strain_Map/A1_c1_01_clean/frame0065.jpg
- StrainMap_package_21-08/Strain_Map/A1_c1_01_clean/frame0075.jpg
- StrainMap_package_21-08/Strain_Map/A1_c1_01_clean/frame0085.jpg
- StrainMap_package_21-08/Strain_Map/A1_c1_01_clean/frame0095.jpg
- StrainMap_package_21-08/Strain_Map/A1_c1_01_clean/frame0105.jpg
- StrainMap_package_21-08/Strain_Map/A1_c1_01_clean/frame0115.jpg
- StrainMap_package_21-08/Strain_Map/A1_c1_01_clean/frame0125.jpg
- StrainMap_package_21-08/Strain_Map/A1_c1_01_clean/frame0135.jpg
- StrainMap_package_21-08/Strain_Map/A1_c1_01_clean/frame0145.jpg
- StrainMap_package_21-08/Strain_Map/A1_c1_01_clean/frame0155.jpg
- StrainMap_package_21-08/Strain_Map/A1_c1_01_clean/frame0165.jpg
- StrainMap_package_21-08/Strain_Map/A1_c1_01_clean/frame0175.jpg
- StrainMap_package_21-08/Strain_Map/A1_c1_01_clean/frame0185.jpg
- StrainMap_package_21-08/Strain_Map/A1_c1_01_clean/frame0195.jpg
- StrainMap_package_21-08/Strain_Map/A1_c1_01_clean/frame0205.jpg
- StrainMap_package_21-08/Strain_Map/A1_c1_01_clean/frame0215.jpg
- StrainMap_package_21-08/Strain_Map/A1_c1_01_clean/frame0225.jpg
- StrainMap_package_21-08/Strain_Map/A1_c1_01_clean/frame0235.jpg
- StrainMap_package_21-08/Strain_Map/A1_c1_01_clean/frame0245.jpg
- StrainMap_package_21-08/Strain_Map/A1_c1_01_clean/frame0255.jpg
- StrainMap_package_21-08/Strain_Map/A1_c1_01_clean/frame0265.jpg
- StrainMap_package_21-08/Strain_Map/A1_c1_01_clean/frame0275.jpg
- StrainMap_package_21-08/Strain_Map/A1_c1_01_clean/frame0285.jpg
- StrainMap_package_21-08/Strain_Map/A1_c1_01_clean/frame0295.jpg
- StrainMap_package_21-08/Strain_Map/A1_c1_01_clean/frame0305.jpg
- StrainMap_package_21-08/Strain_Map/A1_c1_01_clean/frame0315.jpg
- StrainMap_package_21-08/Strain_Map/A1_c1_01_clean/frame0325.jpg
- StrainMap_package_21-08/Strain_Map/A1_c1_01_clean/Strain Files/
- StrainMap_package_21-08/Strain_Map/A1_c1_01_clean/Strain Files/A_pre_strain_calc.m
- StrainMap_package_21-08/Strain_Map/A1_c1_01_clean/Strain Files/B_Lungslice_strain_maps.cbp
- StrainMap_package_21-08/Strain_Map/A1_c1_01_clean/Strain Files/B_Lungslice_strain_maps.depend
- StrainMap_package_21-08/Strain_Map/A1_c1_01_clean/Strain Files/B_Lungslice_strain_maps.layout
- StrainMap_package_21-08/Strain_Map/A1_c1_01_clean/Strain Files/bin/
- StrainMap_package_21-08/Strain_Map/A1_c1_01_clean/Strain Files/bin/Debug/
- StrainMap_package_21-08/Strain_Map/A1_c1_01_clean/Strain Files/bin/Debug/Lungslice.exe
- StrainMap_package_21-08/Strain_Map/A1_c1_01_clean/Strain Files/C_post_strain_calc.m
- StrainMap_package_21-08/Strain_Map/A1_c1_01_clean/Strain Files/D_post_strainVSdistance.m
- StrainMap_package_21-08/Strain_Map/A1_c1_01_clean/Strain Files/E_Lungslice_strain_spokes.cbp
- StrainMap_package_21-08/Strain_Map/A1_c1_01_clean/Strain Files/F_post_strain_calc_spokes.m
- StrainMap_package_21-08/Strain_Map/A1_c1_01_clean/Strain Files/G_post_strainVSdistance_spokes.m
- StrainMap_package_21-08/Strain_Map/A1_c1_01_clean/Strain Files/main_strain_calc.cpp
- StrainMap_package_21-08/Strain_Map/A1_c1_01_clean/Strain Files/main_strain_calc_spokes.cpp
- StrainMap_package_21-08/Strain_Map/A1_c1_01_clean/Strain Files/obj/
- StrainMap_package_21-08/Strain_Map/A1_c1_01_clean/Strain Files/obj/Debug/
- StrainMap_package_21-08/Strain_Map/A1_c1_01_clean/Strain Files/obj/Debug/main_strain_calc.o
- StrainMap_package_21-08/Strain_Map/A1_c1_01_clean/Strain Files/obj/Debug/main_strain_calc_spokes.o
- StrainMap_package_21-08/Strain_Map/A1_c1_01_clean/Strain Files/varycolor.m
- StrainMap_package_21-08/Strain_Map/BlackColormaps.mat
- StrainMap_package_21-08/Strain_Map/File_Notes_Jonathan.doc
- StrainMap_package_21-08/Strain_Map/How_to_setup_cpp.rtf
- StrainMap_package_21-08/Strain_Map/How_to_use_the_codes.docx
- StrainMap_package_21-08/Strain_Map/imageshift.m
- StrainMap_package_21-08/Strain_Map/RedBlueColormaps.mat
