# Supplementary material for: Airway and Parenchymal Strains during Bronchoconstriction in the Precision Cut Lung Slice
Source: Front Physiol. 2016 Jul 21;7:309. doi: 10.3389/fphys.2016.00309 (PMC4989902; doi:10.3389/fphys.2016.00309)
Supplement: Supplementary file 4 [file Presentation1.zip › StrainMap_package_21-08/Strain_Map/A1_c1_01_clean/Strain Files/A_pre_strain_calc.m]

%%% This file is used for pre-processing. It runs through the frames and
%%% adjusts them so that any features are more prominent. A list of the
%%% frame numbers is saved as are the parameters to fit an ellipse to the
%%% lumen of the first frame of interest.

close all 
clear all

%%% VARIABLES TO BE ADJUSTED TO THE SET OF DATA %%%%%%%%%%%%%%%%%%%%%%%%%%%%%%%%%%%%%%%

    first=55;   % this should be at least as small as the number of the first frame
    last=325;  % this should be at least as large as the number of the last frame
    folder = sprintf('A1_c1_01_clean/'); % folder in Strain_Map where the images are found
    pixelscale=1.15; % width of a pixel in micrometers
    
%%%%%%%%%%%%%%%%%%%%%%%%%%%%%%%%%%%%%%%%%%%%%%%%%%%%%%%%%%%%%%%%%%%%%%%%%%%%%%%%%%%%%%%
    framevec=zeros(1, last-first+1);
 
    init=1;
    pos=1;
    frame=first;
while frame<last+1
    %%% Find the frame numbers that are to be used
    N = sprintf('%sframe%04d.tif', folder, frame);
    if exist(N, 'file')
        P = sprintf('%sadjframe%04d.tif', folder, frame);
        framevec(pos)=frame; % Form a list of the relevant frame numbers
        pos=pos+1;
        im1=imread(N);
        %figure(1), imshow(im1);
        
        %%% adjust the contrast of the images so that features are more
        %%% prominent. (Select percentage of pixels that will have the   
        %%% lowest and highest values when the image is adjusted) 
        stretchlow=0.000001;
        stretchhigh=0.99;
        LOW_HIGH = stretchlim(im1, [stretchlow, stretchhigh]);
        im1=imadjust(im1, [LOW_HIGH(1), LOW_HIGH(2)]);
        %%% Ensure that the images are in 8-bit
        if max(max(im1))>255
            im1=im2uint8(im1);
        end
        %figure, imshow(im1)
        imwrite(im1,P,'tif') % Save the adjusted image
        
        %%% If the first frame is being considered, two methods are
        %%% used to estimate the position of the lumen and ellipses are
        %%% fitted to these estimates.
        if init==1
            %%% First select a small rectangle around the lumen
            [Im1,rect] = imcrop(im1);
            numpixel=floor(rect(3)*rect(4)*0.3); %%% Assumed that lumen 
            %%% makes up at least 30% of the new image
        
            %%% Method 1: Estimates the position of the lumen by creating a
            %%% binary image
            I3 = imadjust(Im1);
            level = graythresh(I3);
            bw = im2bw(I3,level);
            bw = bwareaopen(bw, numpixel,4);
            bw2 = imfill(bw, 'holes');
            cc = bwconncomp(bw2,4);
        
            %%% Figure is drawn showing the lumen and the estimate for
            %%% its boundary
            BWoutline = bwperim(bw2,8);
            BWoutline2=imdilate(BWoutline,strel('disk',2,0));
            [boundy,boundx]=find(BWoutline2==1);
            boundx=boundx'+rect(1,1);
            boundy=boundy'+rect(1,2);
            trapz(boundx,boundy);
            I4=ind2rgb(I3,gray);
            Segout = I4; Segout(BWoutline2) = 255;
            figure(2), subplot(1,2,1), imshow(Segout), hold on
        
            %%% The parameters required to fit an ellipse to the lumen are
            %%% found and used to draw the ellipse onto the figure of the
            %%% lumen
            imagedata = regionprops(cc, 'Area', 'Centroid', 'Orientation', 'MajorAxisLength', 'MinorAxisLength');
            centroid=rect(1,1:2)+[imagedata.Centroid];
            major=[imagedata.MajorAxisLength];
            minor=[imagedata.MinorAxisLength];
            Orientation=pi*imagedata.Orientation/180;
        
            phi = linspace(0,2*pi,50);
            cosphi = cos(phi);
            sinphi = sin(phi);
            xbar = imagedata.Centroid(1);
            ybar = imagedata.Centroid(2);
            theta = pi*imagedata.Orientation/180;
            R = [ cos(theta)   sin(theta)
                     -sin(theta)   cos(theta)];
            xy = [major/2*cosphi; minor/2*sinphi];
            xy = R*xy;
            x = xy(1,:) + xbar;
            y = xy(2,:) + ybar;
            plot(x,y,'r','LineWidth',2);
            title('first')
                
            %%% Method 2: Estimates the position of the lumen by using an
            %%% edge detecting algorithm
            thresh=0.1;
            BW = edge(Im1,'canny', thresh);
            se90 = strel('line', 3, 90);
            se0 = strel('line', 3, 0);
            BW = imdilate(BW, [se90 se0]);
            BW = imcomplement(BW);
            bw = bwareaopen(BW, numpixel,4);
            bw2 = imfill(bw, 'holes');
        
            %%% Figure is drawn showing the lumen and the estimate for
            %%% its boundary
            BWoutline = bwperim(bw2);
            BWoutline2=imdilate(BWoutline,strel('disk',2,0));
            I4 = imadjust(Im1);
            Segout = I4;
            Segout(BWoutline2) = 255;
            figure(2), subplot(1,2,2), imshow(Segout), hold on
            
            %%% The parameters required to fit an ellipse to the lumen are
            %%% found and used to draw the ellipse onto the figure of the
            %%% lumen
            imagedata = regionprops(cc, 'Area', 'Centroid', 'Orientation', 'MajorAxisLength', 'MinorAxisLength');
            centroid2=rect(1,1:2)+[imagedata.Centroid];
            major2=[imagedata.MajorAxisLength];
            minor2=[imagedata.MinorAxisLength];
            Orientation2=pi*imagedata.Orientation/180;
        
            phi = linspace(0,2*pi,50);
            cosphi = cos(phi);
            sinphi = sin(phi);
            xbar = imagedata.Centroid(1);
            ybar = imagedata.Centroid(2);
            theta = pi*imagedata.Orientation/180;
            R = [ cos(theta)   sin(theta)
                     -sin(theta)   cos(theta)];
            xy = [major2/2*cosphi; minor2/2*sinphi];
            xy = R*xy;
            x = xy(1,:) + xbar;
            y = xy(2,:) + ybar;
            plot(x,y,'r','LineWidth',2);
            title('second')
                
            init=0; %%% Change init so that ellipses are not found for the 
                    %%% subsequent images
        end
    end
    frame=frame+1;
    %%% Repeat the loop to adjust the next frame
end
    
%%% Finally a choice is made between the two methods that were used to
%%% create and ellipse and the parameters for the best one are saved to
%%% the file ellipse.txt, so that they can be used in the C++ code if
%%% using the spokes method.
prompt = 'Enter 1 to save the values from the first second or 2 for the second\n';
result = input(prompt);

FileID = sprintf('%sellipse.txt', folder);
fileID= fopen(FileID, 'w');
fprintf(fileID,'frame=%d;\n\n\n', first);
lengthfv=max(find(framevec>0));
fprintf(fileID,'Vector to use in post_strain_calc.m and post_strain_calc_spokes.m\n');
fprintf(fileID,'framevec=[');
for pos=1:lengthfv-1
    fprintf(fileID,'%d ', framevec(pos));
end
fprintf(fileID,'%d];\n\n\n', framevec(lengthfv));


fprintf(fileID,'Parameters to use in main_strain_calc.cpp (only first three are needed) and main_strain_calc_spokes.cpp\n');
fprintf(fileID,'int framevec[%d]={', lengthfv);
for pos=1:lengthfv-1
    fprintf(fileID,'%d, ', framevec(pos));
end
fprintf(fileID,'%d};\n', framevec(lengthfv));
fprintf(fileID,'int lengthframevec=%d;', lengthfv);
fprintf(fileID,'float pixelscale=%f;\n', pixelscale);
if result==1
    fprintf(fileID,'float major=%f;\n', major);
    fprintf(fileID,'float minor=%f;\n', minor);
    fprintf(fileID,'float Orientation=%f;\n', Orientation);
    fprintf(fileID,'float cent[2]={%f, %f};\n', centroid(1), centroid(2));
    fprintf(fileID,'int edge[8]={');
    for int=1:7
        ang=(int-1)*pi/4;
        fprintf(fileID, '%i, ', ceil(sqrt(major^2/4*cos(ang)^2+minor^2/4*sin(ang)^2)));
    end
    fprintf(fileID, '%i};\n', ceil(sqrt(major^2/4*cos(7*pi/4)^2+minor^2/4*sin(7*pi/4)^2)));
elseif result==2
    fprintf(fileID,'float major=%f;\n', major2);
    fprintf(fileID,'float minor=%f;\n', minor2);
    fprintf(fileID,'float Orientation=%f;\n', Orientation2);
    fprintf(fileID,'float cent[2]={%f, %f};\n', centroid2(1), centroid2(2));
    fprintf(fileID,'int edge[8]={');
    for int=1:7
        ang=(int-1)*pi/4;
        fprintf(fileID, '%i, ', ceil(sqrt(major^2/4*cos(ang)^2+minor^2/4*sin(ang)^2)));
    end
    fprintf(fileID, '%i};\n', ceil(sqrt(major^2/4*cos(7*pi/4)^2+minor^2/4*sin(7*pi/4)^2)));
end

close all %%all the figure windows are closed
