# Supplementary material for: Airway and Parenchymal Strains during Bronchoconstriction in the Precision Cut Lung Slice
Source: Front Physiol. 2016 Jul 21;7:309. doi: 10.3389/fphys.2016.00309 (PMC4989902; doi:10.3389/fphys.2016.00309)
Supplement: Supplementary file 4 [file Presentation1.zip › StrainMap_package_21-08/Strain_Map/A1_c1_01_clean/Strain Files/B_Lungslice_strain_maps.depend]

# depslib dependency file v1.0
1443168234 source:c:\users\user\desktop\strainmap_package_21-08\strain_map\a1_c1_01_clean\strain files\main_strain_calc.cpp
	"cv.h"
	"highgui.h"
	<iostream>
	<fstream>

1400504492 c:\opencv-2.2.0-win\opencv-2.2.0\include\opencv\cv.h
	"opencv2/core/core_c.h"
	"opencv2/core/core.hpp"
	"opencv2/imgproc/imgproc_c.h"
	"opencv2/imgproc/imgproc.hpp"
	"opencv2/video/tracking.hpp"
	"opencv2/features2d/features2d.hpp"
	"opencv2/flann/flann.hpp"
	"opencv2/calib3d/calib3d.hpp"
	"opencv2/objdetect/objdetect.hpp"
	"opencv2/legacy/compat.hpp"
	"opencv2/core/internal.hpp"

1400504493 c:\opencv-2.2.0-win\opencv-2.2.0\modules\core\include\opencv2\core\core_c.h
	"opencv2/core/types_c.h"

1400504493 c:\opencv-2.2.0-win\opencv-2.2.0\modules\core\include\opencv2\core\types_c.h
	<assert.h>
	<stdlib.h>
	<string.h>
	<float.h>
	<stdint.h>
	<intrin.h>
	<emmintrin.h>
	<fastmath.h>
	<math.h>
	<ipl.h>
	<ipl/ipl.h>

1400504493 c:\opencv-2.2.0-win\opencv-2.2.0\modules\core\include\opencv2\core\core.hpp
	"opencv2/core/types_c.h"
	"opencv2/core/version.hpp"
	<limits.h>
	<algorithm>
	<cmath>
	<complex>
	<map>
	<new>
	<string>
	<vector>
	"opencv2/core/operations.hpp"
	"opencv2/core/mat.hpp"

1400504493 c:\opencv-2.2.0-win\opencv-2.2.0\modules\core\include\opencv2\core\version.hpp

1400504493 c:\opencv-2.2.0-win\opencv-2.2.0\modules\core\include\opencv2\core\operations.hpp
	<string.h>
	<limits.h>
	<ext/atomicity.h>
	<bits/atomicity.h>
	"windows.h"
	<limits>

1400504493 c:\opencv-2.2.0-win\opencv-2.2.0\modules\core\include\opencv2\core\mat.hpp
	<limits.h>
	<string.h>

1400504502 c:\opencv-2.2.0-win\opencv-2.2.0\modules\imgproc\include\opencv2\imgproc\imgproc_c.h
	"opencv2/core/core_c.h"
	"opencv2/imgproc/types_c.h"

1400504502 c:\opencv-2.2.0-win\opencv-2.2.0\modules\imgproc\include\opencv2\imgproc\types_c.h
	"opencv2/core/core_c.h"
	"opencv2/imgproc/types_c.h"

1400504502 c:\opencv-2.2.0-win\opencv-2.2.0\modules\imgproc\include\opencv2\imgproc\imgproc.hpp
	"opencv2/core/core.hpp"
	"opencv2/imgproc/types_c.h"

1400504505 c:\opencv-2.2.0-win\opencv-2.2.0\modules\video\include\opencv2\video\tracking.hpp
	"opencv2/core/core.hpp"
	"opencv2/imgproc/imgproc_c.h"

1400504493 c:\opencv-2.2.0-win\opencv-2.2.0\modules\features2d\include\opencv2\features2d\features2d.hpp
	"opencv2/core/core.hpp"
	"opencv2/flann/flann.hpp"
	<limits>

1400504494 c:\opencv-2.2.0-win\opencv-2.2.0\modules\flann\include\opencv2\flann\flann.hpp
	"opencv2/flann/flann_base.hpp"

1400504494 c:\opencv-2.2.0-win\opencv-2.2.0\modules\flann\include\opencv2\flann\flann_base.hpp
	<vector>
	<string>
	<cassert>
	<cstdio>
	"opencv2/flann/general.h"
	"opencv2/flann/matrix.h"
	"opencv2/flann/result_set.h"
	"opencv2/flann/index_testing.h"
	"opencv2/flann/object_factory.h"
	"opencv2/flann/saving.h"
	"opencv2/flann/all_indices.h"

1400504494 c:\opencv-2.2.0-win\opencv-2.2.0\modules\flann\include\opencv2\flann\general.h
	<stdexcept>
	<cassert>
	"opencv2/flann/object_factory.h"

1400504495 c:\opencv-2.2.0-win\opencv-2.2.0\modules\flann\include\opencv2\flann\object_factory.h
	"opencv2/core/types_c.h"
	<map>

1400504495 c:\opencv-2.2.0-win\opencv-2.2.0\modules\flann\include\opencv2\flann\matrix.h
	<stdio.h>
	"opencv2/flann/general.h"

1400504495 c:\opencv-2.2.0-win\opencv-2.2.0\modules\flann\include\opencv2\flann\result_set.h
	<algorithm>
	<limits>
	<vector>
	"opencv2/flann/dist.h"

1400504494 c:\opencv-2.2.0-win\opencv-2.2.0\modules\flann\include\opencv2\flann\dist.h
	<cmath>
	"opencv2/flann/general.h"

1400504494 c:\opencv-2.2.0-win\opencv-2.2.0\modules\flann\include\opencv2\flann\index_testing.h
	<cstring>
	<cassert>
	"opencv2/flann/matrix.h"
	"opencv2/flann/nn_index.h"
	"opencv2/flann/result_set.h"
	"opencv2/flann/logger.h"
	"opencv2/flann/timer.h"

1400504495 c:\opencv-2.2.0-win\opencv-2.2.0\modules\flann\include\opencv2\flann\nn_index.h
	<string>
	"opencv2/flann/general.h"
	"opencv2/flann/matrix.h"

1400504495 c:\opencv-2.2.0-win\opencv-2.2.0\modules\flann\include\opencv2\flann\logger.h
	<cstdio>
	<stdarg.h>
	"opencv2/flann/general.h"

1400504495 c:\opencv-2.2.0-win\opencv-2.2.0\modules\flann\include\opencv2\flann\timer.h
	<time.h>

1400504495 c:\opencv-2.2.0-win\opencv-2.2.0\modules\flann\include\opencv2\flann\saving.h
	"opencv2/flann/general.h"
	"opencv2/flann/nn_index.h"
	<cstdio>
	<cstring>

1400504494 c:\opencv-2.2.0-win\opencv-2.2.0\modules\flann\include\opencv2\flann\all_indices.h
	"opencv2/flann/general.h"
	"opencv2/flann/nn_index.h"
	"opencv2/flann/kdtree_index.h"
	"opencv2/flann/kmeans_index.h"
	"opencv2/flann/composite_index.h"
	"opencv2/flann/linear_index.h"
	"opencv2/flann/autotuned_index.h"

1400504494 c:\opencv-2.2.0-win\opencv-2.2.0\modules\flann\include\opencv2\flann\kdtree_index.h
	<algorithm>
	<map>
	<cassert>
	<cstring>
	"opencv2/flann/general.h"
	"opencv2/flann/nn_index.h"
	"opencv2/flann/matrix.h"
	"opencv2/flann/result_set.h"
	"opencv2/flann/heap.h"
	"opencv2/flann/allocator.h"
	"opencv2/flann/random.h"
	"opencv2/flann/saving.h"

1400504494 c:\opencv-2.2.0-win\opencv-2.2.0\modules\flann\include\opencv2\flann\heap.h
	<algorithm>

1400504494 c:\opencv-2.2.0-win\opencv-2.2.0\modules\flann\include\opencv2\flann\allocator.h
	<stdlib.h>
	<stdio.h>

1400504495 c:\opencv-2.2.0-win\opencv-2.2.0\modules\flann\include\opencv2\flann\random.h
	<algorithm>
	<cstdlib>
	<cassert>

1400504494 c:\opencv-2.2.0-win\opencv-2.2.0\modules\flann\include\opencv2\flann\kmeans_index.h
	<algorithm>
	<string>
	<map>
	<cassert>
	<limits>
	<cmath>
	"opencv2/flann/general.h"
	"opencv2/flann/nn_index.h"
	"opencv2/flann/matrix.h"
	"opencv2/flann/result_set.h"
	"opencv2/flann/heap.h"
	"opencv2/flann/allocator.h"
	"opencv2/flann/random.h"

1400504494 c:\opencv-2.2.0-win\opencv-2.2.0\modules\flann\include\opencv2\flann\composite_index.h
	"opencv2/flann/general.h"
	"opencv2/flann/nn_index.h"

1400504494 c:\opencv-2.2.0-win\opencv-2.2.0\modules\flann\include\opencv2\flann\linear_index.h
	"opencv2/flann/general.h"
	"opencv2/flann/nn_index.h"

1400504494 c:\opencv-2.2.0-win\opencv-2.2.0\modules\flann\include\opencv2\flann\autotuned_index.h
	"opencv2/flann/general.h"
	"opencv2/flann/nn_index.h"
	"opencv2/flann/ground_truth.h"
	"opencv2/flann/index_testing.h"
	"opencv2/flann/sampling.h"
	"opencv2/flann/all_indices.h"

1400504494 c:\opencv-2.2.0-win\opencv-2.2.0\modules\flann\include\opencv2\flann\ground_truth.h
	"opencv2/flann/dist.h"
	"opencv2/flann/matrix.h"

1400504495 c:\opencv-2.2.0-win\opencv-2.2.0\modules\flann\include\opencv2\flann\sampling.h
	"opencv2/flann/matrix.h"
	"opencv2/flann/random.h"

1400504492 c:\opencv-2.2.0-win\opencv-2.2.0\modules\calib3d\include\opencv2\calib3d\calib3d.hpp
	"opencv2/core/core.hpp"

1400504504 c:\opencv-2.2.0-win\opencv-2.2.0\modules\objdetect\include\opencv2\objdetect\objdetect.hpp
	"opencv2/core/core.hpp"

1400504503 c:\opencv-2.2.0-win\opencv-2.2.0\modules\legacy\include\opencv2\legacy\compat.hpp
	"opencv2/core/core_c.h"
	"opencv2/imgproc/types_c.h"
	<math.h>
	<string.h>

1400504493 c:\opencv-2.2.0-win\opencv-2.2.0\modules\core\include\opencv2\core\internal.hpp
	<vector>
	<windows.h>
	<pthread.h>
	<sys/mman.h>
	"ipp.h"
	"emmintrin.h"
	"pmmintrin.h"
	"tbb/tbb_stddef.h"
	"tbb/tbb.h"
	<Eigen/Core>
	"opencv2/core/eigen.hpp"
	<malloc.h>
	<alloca.h>
	<stdlib.h>

1400504493 c:\opencv-2.2.0-win\opencv-2.2.0\modules\core\include\opencv2\core\eigen.hpp
	"cxcore.h"

1400504492 c:\opencv-2.2.0-win\opencv-2.2.0\include\opencv\cxcore.h
	"opencv2/core/core_c.h"
	"opencv2/core/core.hpp"

1400504492 c:\opencv-2.2.0-win\opencv-2.2.0\include\opencv\highgui.h
	"opencv2/core/core_c.h"
	"opencv2/core/core.hpp"
	"opencv2/highgui/highgui_c.h"
	"opencv2/highgui/highgui.hpp"

1400504496 c:\opencv-2.2.0-win\opencv-2.2.0\modules\highgui\include\opencv2\highgui\highgui_c.h
	"opencv2/core/core_c.h"
	<windows.h>

1400504496 c:\opencv-2.2.0-win\opencv-2.2.0\modules\highgui\include\opencv2\highgui\highgui.hpp
	"opencv2/core/core.hpp"
	"opencv2/highgui/highgui_c.h"
