# Supplementary material for: Airway and Parenchymal Strains during Bronchoconstriction in the Precision Cut Lung Slice
Source: Front Physiol. 2016 Jul 21;7:309. doi: 10.3389/fphys.2016.00309 (PMC4989902; doi:10.3389/fphys.2016.00309)
Supplement: Supplementary file 4 [file Presentation1.zip › StrainMap_package_21-08/Strain_Map/A1_c1_01_clean/Strain Files/C_post_strain_calc.m]

%%% This file uses the m files created by main_strain_calc.cpp to create
%%% and save plots showing the displacements and strains and to save
%%% required values to a .mat file

clear all
beep off

%%% VARIABLES TO BE ADJUSTED TO THE SET OF DATA %%%%%%%%%%%%

folder = sprintf('A1_c1_01_clean/');
% Use list of frames from ellipse.txt
framevec=[55 65 75 85 95 105 115 125 135 145 155 165 175 185 195 205 215 225 235 245 255 265 275 285 295 305 315 325]
time_interval = 2; % time in seconds between frame(n) and frame(n+1). ex: 2s interval means there are 2*(65-55)=20s between the reference and the 1st time point

max_disp = 50; %max of the color scale for displacements maps (um)
max_strain = 0.5; %max of the color scale for strain maps (symetric around 0) 
%%%%%%%%%%%%%%%%%%%%%%%%%%%%%%%%%%%%%%%%%%%%%%%%%%%%%%%%%%%%

load('RedBlueColormaps','redbluecmap')
load('BlackColormaps','blackcmap')
N1=sprintf('%sadjframe%04d.tif', folder, framevec(1));
im1=imread(N1);

%%% Find the position of the airway in the first frame. Displacements will 
%%% be set to zero here. Two methods are used and the best is selected.
[~,rect]=imcrop(im1);
[im1a,rect] = imcrop(im1, [floor(rect(1)) floor(rect(2)) ceil(rect(3)) ceil(rect(4))]);
xmid=rect(1)+rect(3)/2;
ymid=rect(2)+rect(4)/2;
fillarea=floor(0.3*ceil(rect(3))*ceil(rect(4)));

%%% method 1 for finding lumen
level = graythresh(im1a);
im1aa = im2bw(im1a,level);
im1aa = bwareaopen(im1aa, fillarea, 4);
im1aa = imfill(im1aa,'holes');
im1aaOutline = bwperim(im1aa,8);
im1aaOutline=imdilate(im1aaOutline,strel('disk',2,0));
Segout=im1a; Segout(im1aaOutline)=0;

%%% method 2 for finding lumen
thresh=0.1;
im1ab = edge(im1a,'canny', thresh);
se90 = strel('line', 3, 90);
se0 = strel('line', 3, 0);
im1ab = imdilate(im1ab, [se90 se0]);           
im1ab = imcomplement(im1ab);
im1ab = bwareaopen(im1ab, fillarea,4);
im1ab = imfill(im1ab, 'holes');
im1abOutline = bwperim(im1ab,8);
im1abOutline=imdilate(im1abOutline,strel('disk',2,0));
Segout2=im1a; Segout2(im1abOutline)=0;

%%% Plot the two images and select the method that is best at estimating the lumen
figure,
subplot(1,2,1), imshow(Segout), title('first')
subplot(1,2,2), imshow(Segout2), title('second')
prompt = 'Enter 1 if the first method is better or 2 if the second method is\n';
result = input(prompt);
close all % close all open figures

if result==1
    im1a=im1aa;
elseif result==2
    im1a=im1ab;
end

%%% Now form a binary matrix the size of im1
im1b = ones(length(im1(:,1,:)),length(im1(1,:,:)));
for i=1:rect(4)
    for j=1:rect(3)
        if im1a(i,j)==1
            im1b(i+rect(2),j+rect(1))=0;
        end
    end
end
BWoutline = bwperim(imcomplement(im1b));

%%% The files created by main_strain_calc.cpp are now used. After changing
%%% the values within the lumen, plots of the displacement and strains are
%%% created and saved.

mean_average_strain = zeros(length(framevec)-1,1);
mean_major_strain = zeros(length(framevec)-1,1);
std_major_strain = zeros(length(framevec)-1,1);
mean_minor_strain = zeros(length(framevec)-1,1);
std_minor_strain = zeros(length(framevec)-1,1);
rms_average_strain = zeros(length(framevec)-1,1);
std_average_strain = zeros(length(framevec)-1,1);
max_major_strain = zeros(length(framevec)-1,1);
min_minor_strain = zeros(length(framevec)-1,1);

%%
for pos=2:length(framevec)
        File=sprintf('%sframe%04dto%04d.m', folder, framevec(1), framevec(pos));
        run(File);
    
%%% Set the displacements and strain eigenvalues and eigenvectors are set
%%% to 0 within the lumen.
mask = ones(size(lp));

for i=1:length(dispX(1,:))
    for j=1:length(dispY(:,1))
        if im1b(y(j,1),x(1,i))==0
            dispX(j,i)=0;
            dispY(j,i)=0;
            mask(j,i)=0;
            lp(j,i)=0;
            lm(j,i)=0;
            eigenX(j,i)=0;
            eigenY(j,i)=0;
        end
        if ((xmid-x(j,i))*b(j,i)+(ymid-y(j,i))*(lp(j,i)-a(j,i)))<0
            eigenX(j,i)=-eigenX(j,i);
            eigenY(j,i)=-eigenY(j,i);
        end
    end
end


%%%% Save variables to mat file
filesave=sprintf('%sframe%04dto%04d.mat', folder, framevec(1), framevec(pos));
save(filesave, 'x', 'y', 'dispX', 'dispY', 'lp', 'lm', 'eigenX', 'eigenY', 'PixelScale')

%%%% Plot graphs and save

%%% Plot graph showing slice with displacement vectors drawn on.
N=sprintf('%sadjframe%04d.tif', folder, framevec(pos));
Segout=imread(N); Segout(BWoutline) = 0;
h1=figure(2); imshow(Segout), hold on, quiver(x,y,dispX/PixelScale,dispY/PixelScale,0, 'Color', 'r', 'LineWidth', 1);
set(gca, 'position', [0 0 1 1], 'visible', 'off');
%%% Save this graph
dispfile=sprintf('%sdisp%04dto%04d', folder, framevec(1), framevec(pos));
print(h1,'-dtiff',dispfile)


%%% Plot the magnitude of the displacement vectors 
h2=figure(3);
colormap(blackcmap),
contourf(x, size(im1,1)-y, sqrt(dispX.^2+dispY.^2),'LineStyle','none'), colorbar, caxis([0 max_disp]), set(gca, 'XTick', []), set(gca, 'YTick', []), title('Displacement (\mum)'),daspect([1 1 1]), hold off
% Save this map
disp_map=sprintf('%sdispmap%04dto%04d', folder, framevec(1), framevec(pos));
print(h2, '-dtiff',disp_map)

%%% Summary figure with displacement, major, minor and average strains
h3=figure(4); 
colormap(redbluecmap),

    %%% Plot graph showing size of major strain eigenvalues 
subplot(3,1,1), 
contourf(x, size(im1,1)-y, lp, 10,'LineStyle','none'), colorbar, caxis([-max_strain max_strain]), hold on, set(gca, 'XTick', []), set(gca, 'YTick', []), title('Major Strain'), daspect([1 1 1]), hold off

    %%% Plot graph showing the minor strain eigenvalues
subplot(3,1,2), 
contourf(x, size(im1,1)-y, lm, 10,'LineStyle','none'), colorbar, caxis([-max_strain max_strain]), hold on, set(gca, 'XTick', []), set(gca, 'YTick', []), title('Minor Strain'), daspect([1 1 1]), hold off

    %%% Plot graph showing the average of the major and minor strain eigenvalues
subplot(3,1,3),
contourf(x, size(im1,1)-y, (lm+lp)/2, 10,'LineStyle','none'), colorbar, caxis([-max_strain max_strain]), set(gca, 'XTick', []), set(gca, 'YTick', []), title('Average Strain'),daspect([1 1 1]), hold off

    %%% Save these plots
summary=sprintf('%ssummary%04dto%04d', folder, framevec(1), framevec(pos));
print(h3, '-dtiff',summary)

close all


%%%% Calculate Mean Average Strain and Std Dev
%%% Note that homemade mean and std to avoid the pixels in the lumen (as they are set to zero, they affect the mean quite a lot) 

mean_average_strain(pos-1) = sum(sum((lp+lm)/2))/sum(sum(mask));
difference_to_mean_average = (lp+lm)/2 - mean_average_strain(pos-1).*mask;
std_average_strain(pos-1) = sqrt((sum(sum(difference_to_mean_average.*difference_to_mean_average))))/sqrt(sum(sum(mask)));
rms_average_strain(pos-1) = sqrt(sum(sum(((lp+lm)/2).*((lp+lm)/2))))/sqrt(sum(sum(mask)));

mean_major_strain(pos-1) = sum(sum((lp)/2))/sum(sum(mask));
difference_to_mean_major = (lp)/2 - mean_average_strain(pos-1).*mask;
std_major_strain(pos-1) =sqrt((sum(sum(difference_to_mean_major.*difference_to_mean_major))))/sqrt(sum(sum(mask)));

mean_minor_strain(pos-1) = sum(sum((lm)/2))/sum(sum(mask));
difference_to_mean_minor = (lm)/2 - mean_average_strain(pos-1).*mask;
std_minor_strain(pos-1) =sqrt((sum(sum(difference_to_mean_minor.*difference_to_mean_minor))))/sqrt(sum(sum(mask)));

max_major_strain(pos-1) = max(max(lp));
min_minor_strain(pos-1) = min(min(lm));

end

%% Plot Strain evolution in the folder (average, major, minor, rms)

framevec2 = framevec(2:length(framevec));
time = (framevec2 - framevec(1))*time_interval; 

% Mean major and minor strains evolution
h4=figure(5);
errorbar(time,mean_major_strain,std_major_strain, 'r'); hold on, 
errorbar(time,mean_minor_strain,std_minor_strain, 'b');
legend('Major','Minor')
title('Mean Major and Minor Strains'),
xlabel('Time [s]'), ylabel('Mean Strain'),
maj_min = sprintf('%smaj_min',folder);
print(h4,'-dtiff',maj_min);

% Mean average strain evolution
h5=figure(6);
errorbar(time,mean_average_strain,std_average_strain);
title('Mean Average Strain'),
xlabel('Time [s]'), ylabel('Mean Average Strain'),
mean_ave = sprintf('%smean_ave',folder);
print(h5,'-dtiff',mean_ave);

% RMS evolution
h6=figure(7);
errorbar(time,rms_average_strain,std_average_strain);
title('RMS Average Strain'),
xlabel('Time [s]'), ylabel('RMS Average Strain'),
rms_ave = sprintf('%srms_ave',folder);
print(h6,'-dtiff',rms_ave);

% Max major strain and min minor strain evolution
h7=figure(8);
plot(time,max_major_strain,'r',time,min_minor_strain,'b');
legend('Max Major','Min Minor')
title('Max Major and Min Minor Strains'),
xlabel('Time [s]'), ylabel('Strain'),
max_min = sprintf('%smax_min',folder);
print(h7,'-dtiff',max_min);
