# Supplementary material for: Airway and Parenchymal Strains during Bronchoconstriction in the Precision Cut Lung Slice
Source: Front Physiol. 2016 Jul 21;7:309. doi: 10.3389/fphys.2016.00309 (PMC4989902; doi:10.3389/fphys.2016.00309)
Supplement: Supplementary file 4 [file Presentation1.zip › StrainMap_package_21-08/Strain_Map/A1_c1_01_clean/Strain Files/D_post_strainVSdistance.m]

%%% This file uses the m files created by main_strain_calc.cpp to create
%%% and save plots showing the evolution of the strain profiles in the
%%% radial direction

clear all
beep off

%%% VARIABLES TO BE ADJUSTED TO THE SET OF DATA %%%%%%%%%%%%%%%%%%%%%%%%%%%

folder = sprintf('A1_c1_01_clean/');
% Use list of frames from ellipse.txt
framevec=[55 65 75 85 95 105 115 125 135 145 155 165 175 185 195 205 215 225 235 245 255 265 275 285 295 305 315 325]
time_interval = 2; % time in seconds between frame(n) and frame(n+1). ex: 2s interval means there are 2*(65-55)=20s between the reference and the 1st time point

% Parameters for binning / averaging the strain to get strain profiles 
bin_size = 15;  %averaging points within bins of a given size in um
max_dist = 360; %maximum distance from the airway wall to be considered in um
max_strain = 0.5; %max of the color scale for strain maps (symetric around 0) 

%%%%%%%%%%%%%%%%%%%%%%%%%%%%%%%%%%%%%%%%%%%%%%%%%%%%%%%%%%%%%%%%%%%%%%%%%%%
load('RedBlueColormaps','redbluecmap')

max_time = time_interval*(framevec(length(framevec))-framevec(1));
time_interval_analysis = time_interval*(framevec(2)-framevec(1));

sorted_time = zeros(1,length(framevec)-1);

% Initialise big sumup matrices
sumup_distances = []; 
sumup_strains = [];
sumup_major = [];
sumup_minor = [];
sumup_distances_bin = []; 
sumup_strains_bin = [];
sumup_major_bin = [];
sumup_minor_bin = [];

%show the last image of the set
last_image_name=sprintf('%sadjframe%04d.tif', folder, framevec(length(framevec)));
last_image = imread(last_image_name);
imshow(last_image_name);
[dimx,dimy] = size(last_image);

% Ask if contrast is good enough to track the lumen
answer = questdlg('Is the contrast good enough to track the lumen?', ...
	'Contrast');

% Handle response
switch answer
    case 'Yes' % we can catch the airway from 1 clic in the center    
    [col0,row0] = ginput(1); % click roughly in the center of the airway 
    
for t=2:length(framevec)
        image_name=sprintf('%sadjframe%04d.tif', folder, framevec(t));
        image = imread(image_name);

    imshow(image);
 
    % Make it binary 
    image_BW = im2bw(image,0.8);
    image_BW = bwselect(image_BW,col0,row0,8); 

% Load the strain data and the m files computed by Jonathan
File=sprintf('%sframe%04dto%04d.m', folder, framevec(1), framevec(t));
run(File);

% Calculate average strain = (major+minor)/2 in each pixel
average_strain = (lp+lm)/2;
[dimx_strain,dimy_strain] = size(average_strain);

% Adjust the dimensions of the original image
image_BW_2 = zeros(dimx_strain,dimy_strain);

for i = 1:dimx_strain
    for j = 1:dimy_strain
        image_BW_2(i,j) = image_BW(y(i,j), x(i,j));
    end
end

[row1, col1]=find(image_BW_2);
airway_boundary = bwtraceboundary(image_BW_2,[row1(1), col1(1)], 'N',4); 

% For each pixel of the image, find the nearest boundary pixel and
% calculate the distance (distance to airway)

distance_to_airway = ones(dimx_strain,dimy_strain)*dimy_strain; % initialise the distance to maximum possible

for i=1:dimx_strain
    for j=1:dimx_strain
        
        if image_BW_2(i,j)==1,  % pixel in the airway
            distance_to_airway(i,j) = 0;
        else
            distance_to_airway(i,j) = min(sqrt((i-airway_boundary(:,1)).^2+(j-airway_boundary(:,2)).^2));
        end
        
    end
end

% Convert pxl in um
distance_to_airway_2 = distance_to_airway.*PixelScale.*PixelWidth;

% Sort the pixel by accendant distance to the airway

list_distances = reshape(distance_to_airway_2, 1, []); 
list_strains = reshape(average_strain, 1, []);
list_major = reshape(lp, 1, []);
list_minor = reshape(lm, 1, []);

[sorted_distance, index]=sort(list_distances); 
sorted_strains = list_strains(index);
sorted_major = list_major(index);
sorted_minor = list_minor(index);

% Plot average strain VS distance to airway in um
%plot(sorted_distance,sorted_strains);

% Save distances and strains in a sumup matrix
sumup_distances(:,t-1) = transpose(sorted_distance);
sumup_strains(:,t-1) = transpose(sorted_strains);
sumup_major(:,t-1) = transpose(sorted_major);
sumup_minor(:,t-1) = transpose(sorted_minor);

end 
 
    
    case 'No' % you need to draw the airway manually on each image
        
for t=2:length(framevec)
        image_name=sprintf('%sadjframe%04d.tif', folder, framevec(t));
        image = imread(image_name);

    imshow(image);
    % Show the image and describe the airway with a polygone
    image_BW = roipoly(image);
 
    % Make it binary 
    image_BW = im2bw(image,0.8);
    image_BW = bwselect(image_BW,col0,row0,8); 

% Load the strain data and the m files computed by Jonathan
File=sprintf('%sframe%04dto%04d.m', folder, framevec(1), framevec(t));
run(File);

% Calculate average strain = (major+minor)/2 in each pixel
average_strain = (lp+lm)/2;
[dimx_strain,dimy_strain] = size(average_strain);

% Adjust the dimensions of the original image
image_BW_2 = zeros(dimx_strain,dimy_strain);

for i = 1:dimx_strain
    for j = 1:dimy_strain
        image_BW_2(i,j) = image_BW(y(i,j), x(i,j));
    end
end

[row1, col1]=find(image_BW_2);
airway_boundary = bwtraceboundary(image_BW_2,[row1(1), col1(1)], 'N',4); 

% For each pixel of the image, find the nearest boundary pixel and
% calculate the distance (distance to airway)

distance_to_airway = ones(dimx_strain,dimy_strain)*dimy_strain; % initialise the distance to maximum possible

for i=1:dimx_strain
    for j=1:dimx_strain
        
        if image_BW_2(i,j)==1,  % pixel in the airway
            distance_to_airway(i,j) = 0;
        else
            distance_to_airway(i,j) = min(sqrt((i-airway_boundary(:,1)).^2+(j-airway_boundary(:,2)).^2));
        end
        
    end
end

% Convert pxl in um
distance_to_airway_2 = distance_to_airway.*PixelScale.*PixelWidth;

% Sort the pixel by accendant distance to the airway

list_distances = reshape(distance_to_airway_2, 1, []); 
list_strains = reshape(average_strain, 1, []);
list_major = reshape(lp, 1, []);
list_minor = reshape(lm, 1, []);

[sorted_distance, index]=sort(list_distances); 
sorted_strains = list_strains(index);
sorted_major = list_major(index);
sorted_minor = list_minor(index);

% Plot average strain VS distance to airway in um
%plot(sorted_distance,sorted_strains);

% Save distances and strains in a sumup matrix
sumup_distances(:,t-1) = transpose(sorted_distance);
sumup_strains(:,t-1) = transpose(sorted_strains);
sumup_major(:,t-1) = transpose(sorted_major);
sumup_minor(:,t-1) = transpose(sorted_minor);

end         
        
    end % end of the switch


%% Sort the values in categories of bin_size over max_length away from the airway boundary

sumup_distances_bin = []; 
sumup_strains_bin = [];
sumup_major_bin = [];
sumup_minor_bin = [];

sorted_distance_bin=zeros(1,max_dist/bin_size);
sorted_strains_bin=zeros(1,max_dist/bin_size);
sorted_major_bin=zeros(1,max_dist/bin_size);
sorted_minor_bin=zeros(1,max_dist/bin_size);


for t=2:length(framevec)            % loop over the frames
    sorted_time(t-1)=(framevec(t-1)-framevec(1))*time_interval; % time in seconds (1frame taken every 2sec)

for d=1:length(sorted_distance_bin) % loop over the distance to airway
    
    sorted_distance_bin(d)=(d-1)*bin_size;
    
    idx=find(sumup_distances(:,t-1)>=bin_size*(d-1) & sumup_distances(:,t-1)<bin_size*d);
    sorted_strains_bin(d)=mean(sumup_strains(idx,t-1));
    sorted_major_bin(d)=mean(sumup_major(idx,t-1));
    sorted_minor_bin(d)=mean(sumup_minor(idx,t-1));
    

% Save distances and strains in a sumup matrix
sumup_distances_bin(:,t-1) = transpose(sorted_distance_bin);
sumup_strains_bin(:,t-1) = transpose(sorted_strains_bin);
sumup_major_bin(:,t-1) = transpose(sorted_major_bin);
sumup_minor_bin(:,t-1) = transpose(sorted_minor_bin);
    
end % loop over the distance to airway
end % loop over the frames

%% Plot strains

close all 
ColorSet = varycolor(length(framevec)); % line colorcode to represent the timepoints of the strain profiles


%%% Plots Major, Minor and Average strain profiles with lines on a same figure

h5=figure(5); 

%%% Major strain eigenvalues, 
subplot(3,1,1), 
set(gca, 'ColorOrder', ColorSet);
hold all;
for m = 1:length(framevec)-1
  plot(sumup_major_bin(:,m),sumup_distances_bin(:,m));
end
set(gcf, 'Colormap', ColorSet);
caxis([0 max_time]),
colorbar
%xlabel('Strain');
%ylabel('Distance to Airway [um]');
box on,  
axis ([-max_strain max_strain 0 max_dist]), 
ax = gca; 
c = ax.XDir; 
ax.XDir = 'reverse';
daspect([1 500 1]),
title('Major Strain')  
hold off

%%% Minor strain eigenvalues
subplot(3,1,2),
set(gca, 'ColorOrder', ColorSet);
hold all;
for m = 1:length(framevec)-1
  plot(sumup_minor_bin(:,m),sumup_distances_bin(:,m));
end
set(gcf, 'Colormap', ColorSet);
caxis([0 max_time]), 
colorbar
%xlabel('Strain');
ylabel('Distance to Airway [um]');
box on,  
axis ([-max_strain max_strain 0 max_dist]),
ax = gca; 
c = ax.XDir; 
ax.XDir = 'reverse';
daspect([1 500 1]),
title('Minor Strain')
hold off


%%% average strain eigenvalues
subplot(3,1,3), 
ColorSet = varycolor(length(framevec));
set(gca, 'ColorOrder', ColorSet);
hold all;
for m = 1:length(framevec)-1
  plot(sumup_strains_bin(:,m),sumup_distances_bin(:,m));
end
set(gcf, 'Colormap', ColorSet);
caxis([0 max_time]),
colorbar
xlabel('Strain');
%ylabel('Distance to Airway [um]');
box on,   
axis ([-max_strain max_strain 0 max_dist]), 
ax = gca; 
c = ax.XDir; 
ax.XDir = 'reverse';
daspect([1 500 1]),
title('Average Strain')
hold off

%%% Save this figure
Time_Distance=sprintf('%sTimeDistanceStrain_Lines',folder);
print(h5, '-dtiff',Time_Distance);


%% Plots Major, Minor and Average strain profiles evolution in kymoplot style graphs

h4=figure(4); 
colormap(redbluecmap),

%%% Major strain eigenvalues, 
subplot(3,1,1), surf(sorted_time,sorted_distance_bin,sumup_major_bin,'LineStyle','none'),   colorbar, box on,  caxis([-max_strain max_strain]),axis ([0 max_time-time_interval_analysis 0 max_dist-bin_size]), hold on,  title('Major Strain'), daspect([1 1 1]), view(2), hold off
%%% Minor strain eigenvalues
subplot(3,1,2), surf(sorted_time,sorted_distance_bin,sumup_minor_bin,'LineStyle','none'),  ylabel('Distance from Airway Wall [um]'), colorbar, box on,  caxis([-max_strain max_strain]),axis ([0 max_time-time_interval_analysis 0 max_dist-bin_size]), hold on,  title('Minor Strain'), daspect([1 1 1]), view(2)
%%% Average strain eigenvalues
subplot(3,1,3), surf(sorted_time,sorted_distance_bin,sumup_strains_bin,'LineStyle','none'), xlabel('Time [s]'),  colorbar, box on,  caxis([-max_strain max_strain]),axis ([0 max_time-time_interval_analysis 0 max_dist-bin_size]), hold on,  title('Average Strain'), daspect([1 1 1]), view(2)

%%% Save these plots
Time_Distance_Kymo=sprintf('%sTimeDistanceStrain_Kymo',folder);
print(h4, '-dtiff',Time_Distance_Kymo);
%%% use caxis before colorbar if you want to assign the range of the values
%%% shown in the contour plots

%%
% 
% %%% Plots Average, Major and Minor strain profiles individually (lines)
% 
% h1 = figure(1)
% set(gca, 'ColorOrder', ColorSet);
% hold all;
% for m = 1:length(framevec)-1
%   plot(sumup_distances_bin(:,m),sumup_strains_bin(:,m));
% end
% set(gcf, 'Colormap', ColorSet);
% caxis([0 max_time]),
% colorbar
% xlabel('Distance to Airway [um]');
% ylabel('Average Strain');
% StrainPlot = sprintf('%sStrainPlot',folder);
% print(h1,'-dtiff',StrainPlot);
% 
% h2 = figure(2)
% set(gca, 'ColorOrder', ColorSet);
% hold all;
% for m = 1:length(framevec)-1
%   plot(sumup_distances_bin(:,m),sumup_major_bin(:,m));
% end
% set(gcf, 'Colormap', ColorSet);
% caxis([0 max_time]),
% colorbar
% xlabel('Distance to Airway [um]');
% ylabel('Major Strain');
% MajorStrainPlot = sprintf('%sStrainPlot-Major',folder);
% print(h2,'-dtiff',MajorStrainPlot);
% 
% h3 = figure(3)
% ColorSet = varycolor(length(framevec));
% set(gca, 'ColorOrder', ColorSet);
% hold all;
% for m = 1:length(framevec)-1
%   plot(sumup_distances_bin(:,m),sumup_minor_bin(:,m));
% end
% set(gcf, 'Colormap', ColorSet);
% caxis([0 max_time]),
% colorbar
% xlabel('Distance to Airway [um]');
% ylabel('Minor Strain');
% MinorStrainPlot = sprintf('%sStrainPlot-Minor',folder);
% print(h3,'-dtiff',MinorStrainPlot);
% 
