# Supplementary material for: Airway and Parenchymal Strains during Bronchoconstriction in the Precision Cut Lung Slice
Source: Front Physiol. 2016 Jul 21;7:309. doi: 10.3389/fphys.2016.00309 (PMC4989902; doi:10.3389/fphys.2016.00309)
Supplement: Supplementary file 4 [file Presentation1.zip › StrainMap_package_21-08/Strain_Map/A1_c1_01_clean/Strain Files/E_Lungslice_strain_spokes.cbp]

<?xml version="1.0" encoding="UTF-8" standalone="yes" ?>
<CodeBlocks_project_file>
	<FileVersion major="1" minor="6" />
	<Project>
		<Option title="Lungslice" />
		<Option pch_mode="2" />
		<Option compiler="gcc" />
		<Build>
			<Target title="Debug">
				<Option output="bin/Debug/Lungslice" prefix_auto="1" extension_auto="1" />
				<Option object_output="obj/Debug/" />
				<Option type="1" />
				<Option compiler="gcc" />
				<Compiler>
					<Add option="-g" />
					<Add directory="C:/OpenCV-2.2.0-win/OpenCV-2.2.0/include" />
					<Add directory="C:/OpenCV-2.2.0-win/OpenCV-2.2.0/modules/features2d/include" />
					<Add directory="C:/OpenCV-2.2.0-win/OpenCV-2.2.0/modules/imgproc/include" />
					<Add directory="C:/OpenCV-2.2.0-win/OpenCV-2.2.0/modules/ml/include" />
					<Add directory="C:/OpenCV-2.2.0-win/OpenCV-2.2.0/modules/objdetect/include" />
					<Add directory="C:/OpenCV-2.2.0-win/OpenCV-2.2.0/modules/video/include" />
					<Add directory="C:/OpenCV-2.2.0-win/OpenCV-2.2.0/modules/calib3d/include" />
					<Add directory="C:/OpenCV-2.2.0-win/OpenCV-2.2.0/modules/core/include" />
					<Add directory="C:/OpenCV-2.2.0-win/OpenCV-2.2.0/modules/flann/include" />
					<Add directory="C:/OpenCV-2.2.0-win/OpenCV-2.2.0/modules/highgui/include" />
					<Add directory="C:/OpenCV-2.2.0-win/OpenCV-2.2.0/modules/legacy/include" />
					<Add directory="C:/OpenCV-2.2.0-win/OpenCV-2.2.0/modules/contrib/include" />
					<Add directory="C:/OpenCV-2.2.0-win/OpenCV-2.2.0/modules/gpu/include" />
					<Add directory="C:/OpenCV-2.2.0-win/OpenCV-2.2.0/include/opencv" />
				</Compiler>
				<Linker>
					<Add library="C:\OpenCV2.2.0MinGW\lib\libopencv_calib3d_pch_dephelp.a" />
					<Add library="C:\OpenCV2.2.0MinGW\lib\libopencv_calib3d220.dll.a" />
					<Add library="C:\OpenCV2.2.0MinGW\lib\libopencv_contrib_pch_dephelp.a" />
					<Add library="C:\OpenCV2.2.0MinGW\lib\libopencv_contrib220.dll.a" />
					<Add library="C:\OpenCV2.2.0MinGW\lib\libopencv_core_pch_dephelp.a" />
					<Add library="C:\OpenCV2.2.0MinGW\lib\libopencv_core220.dll.a" />
					<Add library="C:\OpenCV2.2.0MinGW\lib\libopencv_features2d_pch_dephelp.a" />
					<Add library="C:\OpenCV2.2.0MinGW\lib\libopencv_features2d220.dll.a" />
					<Add library="C:\OpenCV2.2.0MinGW\lib\libopencv_ffmpeg220.dll.a" />
					<Add library="C:\OpenCV2.2.0MinGW\lib\libopencv_flann_pch_dephelp.a" />
					<Add library="C:\OpenCV2.2.0MinGW\lib\libopencv_flann220.dll.a" />
					<Add library="C:\OpenCV2.2.0MinGW\lib\libopencv_gpu_pch_dephelp.a" />
					<Add library="C:\OpenCV2.2.0MinGW\lib\libopencv_gpu220.dll.a" />
					<Add library="C:\OpenCV2.2.0MinGW\lib\libopencv_haartraining_engine.a" />
					<Add library="C:\OpenCV2.2.0MinGW\lib\libopencv_highgui_pch_dephelp.a" />
					<Add library="C:\OpenCV2.2.0MinGW\lib\libopencv_highgui220.dll.a" />
					<Add library="C:\OpenCV2.2.0MinGW\lib\libopencv_imgproc_pch_dephelp.a" />
					<Add library="C:\OpenCV2.2.0MinGW\lib\libopencv_imgproc220.dll.a" />
					<Add library="C:\OpenCV2.2.0MinGW\lib\libopencv_legacy_pch_dephelp.a" />
					<Add library="C:\OpenCV2.2.0MinGW\lib\libopencv_legacy220.dll.a" />
					<Add library="C:\OpenCV2.2.0MinGW\lib\libopencv_ml_pch_dephelp.a" />
					<Add library="C:\OpenCV2.2.0MinGW\lib\libopencv_ml220.dll.a" />
					<Add library="C:\OpenCV2.2.0MinGW\lib\libopencv_objdetect_pch_dephelp.a" />
					<Add library="C:\OpenCV2.2.0MinGW\lib\libopencv_objdetect220.dll.a" />
					<Add library="C:\OpenCV2.2.0MinGW\lib\libopencv_test_core_pch_dephelp.a" />
					<Add library="C:\OpenCV2.2.0MinGW\lib\libopencv_test_pch_dephelp.a" />
					<Add library="C:\OpenCV2.2.0MinGW\lib\libopencv_ts220.dll.a" />
					<Add library="C:\OpenCV2.2.0MinGW\lib\libopencv_video_pch_dephelp.a" />
					<Add library="C:\OpenCV2.2.0MinGW\lib\libopencv_video220.dll.a" />
					<Add directory="C:/OpenCV2.2.0MinGW/bin" />
					<Add directory="C:/OpenCV2.2.0MinGW/lib" />
				</Linker>
			</Target>
			<Target title="Release">
				<Option output="bin/Release/Lungslice" prefix_auto="1" extension_auto="1" />
				<Option object_output="obj/Release/" />
				<Option type="1" />
				<Option compiler="gcc" />
				<Compiler>
					<Add option="-O2" />
				</Compiler>
				<Linker>
					<Add option="-s" />
				</Linker>
			</Target>
		</Build>
		<Compiler>
			<Add option="-Wall" />
			<Add option="-fexceptions" />
		</Compiler>
		<Unit filename="main_strain_calc_spokes.cpp" />
		<Extensions>
			<code_completion />
			<debugger />
			<envvars />
		</Extensions>
	</Project>
</CodeBlocks_project_file>
