# Supplementary material for: Airway and Parenchymal Strains during Bronchoconstriction in the Precision Cut Lung Slice
Source: Front Physiol. 2016 Jul 21;7:309. doi: 10.3389/fphys.2016.00309 (PMC4989902; doi:10.3389/fphys.2016.00309)
Supplement: Supplementary file 4 [file Presentation1.zip › StrainMap_package_21-08/Strain_Map/A1_c1_01_clean/Strain Files/F_post_strain_calc_spokes.m]

%%% This file uses the m files created by main_strain_calc_spokes.cpp to
%%% create plots showing how the average strain varies about the lumen.

clear all
beep off

%%% VARIABLES TO BE ADJUSTED TO THE SET OF DATA %%%%%%%%%%%%%%%%%%%%%%%%%%%

folder = sprintf('A1_c1_01_clean/');
% Use list of frames from ellipse.txt
framevec=[55 65 75 85 95 105 115 125 135 145 155 165 175 185 195 205 215 225 235 245 255 265 275 285 295 305 315 325];
time_interval = 2; % time in seconds between frame(n) and frame(n+1). ex: 2s interval means there are 2*(65-55)=20s between the reference and the 1st time point

max_dist = 360; %maximum distance from the airway wall to be considered in um
max_strain = 0.5; %max of the color scale for strain maps (symetric around 0) 

%%%%%%%%%%%%%%%%%%%%%%%%%%%%%%%%%%%%%%%%%%%%%%%%%%%%%%%%%%%%%%%%%%%%%%%%%%%

ColorSet = varycolor(length(framevec)); % line colorcode to represent the timepoints of the strain profiles


%%
%%% Create plot of the average strain at various time points in each of the
%%% regions around the lumen

for pos=2:length(framevec)
    File=sprintf('%sframe%04dto%04dspokes.m', folder, framevec(1), framevec(pos));
    run(File);
    xlims=[0 max_dist];  %%% Showing for the first max_dist um
    ylims=[-max_strain max_strain]; 
    h1=figure(1);
    subplot(4,2,1), set(gca, 'ColorOrder', ColorSet),hold all, plot(rad_1, avav_1), set(gcf, 'Colormap', ColorSet), xlim(xlims), ylim(ylims),title('Spoke 1'), box on, hold on
    subplot(4,2,2), set(gca, 'ColorOrder', ColorSet),hold all, plot(rad_2, avav_2), set(gcf, 'Colormap', ColorSet), xlim(xlims), ylim(ylims),title('Spoke 2'), box on, hold on
    subplot(4,2,3), set(gca, 'ColorOrder', ColorSet),hold all, plot(rad_3, avav_3), set(gcf, 'Colormap', ColorSet), xlim(xlims), ylim(ylims),title('Spoke 3'), box on, hold on
    subplot(4,2,4), set(gca, 'ColorOrder', ColorSet),hold all, plot(rad_4, avav_4), set(gcf, 'Colormap', ColorSet), xlim(xlims), ylim(ylims),title('Spoke 4'), box on, hold on
    subplot(4,2,5), set(gca, 'ColorOrder', ColorSet),hold all, plot(rad_5, avav_5), set(gcf, 'Colormap', ColorSet), xlim(xlims), ylim(ylims),title('Spoke 5'), box on, hold on
    subplot(4,2,6), set(gca, 'ColorOrder', ColorSet),hold all, plot(rad_6, avav_6), set(gcf, 'Colormap', ColorSet), xlim(xlims), ylim(ylims),title('Spoke 6'), box on, hold on
    subplot(4,2,7), set(gca, 'ColorOrder', ColorSet),hold all, plot(rad_7, avav_7), set(gcf, 'Colormap', ColorSet), xlim(xlims), ylim(ylims),title('Spoke 7'), box on, hold on
    subplot(4,2,8), set(gca, 'ColorOrder', ColorSet),hold all, plot(rad_8, avav_8), set(gcf, 'Colormap', ColorSet), xlim(xlims), ylim(ylims),title('Spoke 8'), box on, hold on
end    

%%% Save this figure
dispfile=sprintf('%sspokesdisp_rad_time', folder);
print(h1,'-dtiff' ,dispfile)


%%

%%% Create plot of the average strain at a single time point in each of the
%%% regions around the lumen, with the standard deviation within the region
%%% also shown
for pos=length(framevec)
    File=sprintf('%sframe%04dto%04dspokes.m', folder, framevec(1), framevec(pos));
    run(File);
    colmat=jet(length(framevec)-1);
    colvec=colmat(pos-1,1:3);
    xlims=[0 max_dist];
    ylims=[-max_strain max_strain]; 
    h2=figure(2);
    subplot(4,2,1), errorbar(rad_1, avav_1, avstdev_1), xlim(xlims), ylim(ylims),title('Spoke 1'), hold on
    subplot(4,2,2), errorbar(rad_2, avav_2, avstdev_2), xlim(xlims), ylim(ylims),title('Spoke 2'), hold on
    subplot(4,2,3), errorbar(rad_3, avav_3, avstdev_3), xlim(xlims), ylim(ylims),title('Spoke 3'), hold on
    subplot(4,2,4), errorbar(rad_4, avav_4, avstdev_4), xlim(xlims), ylim(ylims),title('Spoke 4'), hold on
    subplot(4,2,5), errorbar(rad_5, avav_5, avstdev_5), xlim(xlims), ylim(ylims),title('Spoke 5'), hold on
    subplot(4,2,6), errorbar(rad_6, avav_6, avstdev_6), xlim(xlims), ylim(ylims),title('Spoke 6'), hold on
    subplot(4,2,7), errorbar(rad_7, avav_7, avstdev_7), xlim(xlims), ylim(ylims),title('Spoke 7'), hold on
    subplot(4,2,8), errorbar(rad_8, avav_8, avstdev_8), xlim(xlims), ylim(ylims),title('Spoke 8'), hold on
end

%%% Save this graph
dispfile2=sprintf('%sspokesdisp_rad_time_ave', folder);
print(h2,'-dtiff' ,dispfile2)
