# Supplementary material for: Airway and Parenchymal Strains during Bronchoconstriction in the Precision Cut Lung Slice
Source: Front Physiol. 2016 Jul 21;7:309. doi: 10.3389/fphys.2016.00309 (PMC4989902; doi:10.3389/fphys.2016.00309)
Supplement: Supplementary file 4 [file Presentation1.zip › StrainMap_package_21-08/Strain_Map/A1_c1_01_clean/Strain Files/G_post_strainVSdistance_spokes.m]

clear all
beep off

%%% VARIABLES TO BE ADJUSTED TO THE SET OF DATA %%%%%%%%%%%%%%%%%%%%%%%%%%%

folder = sprintf('A1_c1_01_clean/');
% Use list of frames from ellipse.txt
framevec=[55 65 75 85 95 105 115 125 135 145 155 165 175 185 195 205 215 225 235 245 255 265 275 285 295 305 315 325];
time_interval = 2; % time in seconds between frame(n) and frame(n+1). ex: 2s interval means there are 2*(65-55)=20s between the reference and the 1st time point

% Parameters for binning / averaging the strain to get strain profiles 
bin_size = 15;  %averaging points within bins of a given size in um
max_dist = 500; %maximum distance from the airway wall to be considered in um
max_strain = 0.5; %max of the color scale for strain maps (symetric around 0)

%%%%%%%%%%%%%%%%%%%%%%%%%%%%%%%%%%%%%%%%%%%%%%%%%%%%%%%%%%%%%%%%%%%%%%%%%%%

load('RedBlueColormaps','redbluecmap')

max_time = time_interval*(framevec(length(framevec))-framevec(1));
time_interval_analysis = time_interval*(framevec(2)-framevec(1));


sorted_time = zeros(1,length(framevec)-1);


        
for t=2:length(framevec)
sorted_time(t-1)=(framevec(t-1)-framevec(1))*time_interval; % time in seconds (1frame taken every 4sec)

    
% Load the strain data and the m files computed by Jonathan
File=sprintf('%sframe%04dto%04dspokes.m', folder, framevec(1), framevec(t));
run(File);


% Make a sumup matrix with all maj, min, av strain as a function of
% distance and time. 

sumup_strains_1(:,t-1) = transpose(avav_1);
sumup_major_1(:,t-1) = transpose(majav_1);
sumup_minor_1(:,t-1) = transpose(minav_1);

sumup_strains_2(:,t-1) = transpose(avav_2);
sumup_major_2(:,t-1) = transpose(majav_2);
sumup_minor_2(:,t-1) = transpose(minav_2);

sumup_strains_3(:,t-1) = transpose(avav_3);
sumup_major_3(:,t-1) = transpose(majav_3);
sumup_minor_3(:,t-1) = transpose(minav_3);

sumup_strains_4(:,t-1) = transpose(avav_4);
sumup_major_4(:,t-1) = transpose(majav_4);
sumup_minor_4(:,t-1) = transpose(minav_4);

sumup_strains_5(:,t-1) = transpose(avav_5);
sumup_major_5(:,t-1) = transpose(majav_5);
sumup_minor_5(:,t-1) = transpose(minav_5);

sumup_strains_6(:,t-1) = transpose(avav_6);
sumup_major_6(:,t-1) = transpose(majav_6);
sumup_minor_6(:,t-1) = transpose(minav_6);

sumup_strains_7(:,t-1) = transpose(avav_7);
sumup_major_7(:,t-1) = transpose(majav_7);
sumup_minor_7(:,t-1) = transpose(minav_7);

sumup_strains_8(:,t-1) = transpose(avav_8);
sumup_major_8(:,t-1) = transpose(majav_8);
sumup_minor_8(:,t-1) = transpose(minav_8);

end         
        

%% Kymoplots
close all

% Evolution of the Major strain profiles for all the spokes
    h1=figure(1);
    colormap(redbluecmap), 
    subplot(4,2,1), surf(sorted_time,rad_1,sumup_major_1,'LineStyle','none'), box on, grid off, xlabel('Time [s]'), ylabel('Distance [um]'), caxis([-max_strain max_strain]),axis ([0 max_time-time_interval_analysis 0 max_dist-bin_size]), hold on,  title('Spoke 1'), daspect([1 1 1]), view(2),    
    subplot(4,2,2), surf(sorted_time,rad_2,sumup_major_2,'LineStyle','none'), box on, grid off, xlabel('Time [s]'), ylabel('Distance [um]'), caxis([-max_strain max_strain]),axis ([0 max_time-time_interval_analysis 0 max_dist-bin_size]), hold on,  title('Spoke 2'), daspect([1 1 1]), view(2), 
    subplot(4,2,3), surf(sorted_time,rad_3,sumup_major_3,'LineStyle','none'), box on, grid off, xlabel('Time [s]'), ylabel('Distance [um]'), caxis([-max_strain max_strain]),axis ([0 max_time-time_interval_analysis 0 max_dist-bin_size]), hold on,  title('Spoke 3'), daspect([1 1 1]), view(2), 
    subplot(4,2,4), surf(sorted_time,rad_4,sumup_major_4,'LineStyle','none'), box on, grid off, xlabel('Time [s]'), ylabel('Distance [um]'), caxis([-max_strain max_strain]),axis ([0 max_time-time_interval_analysis 0 max_dist-bin_size]), hold on,  title('Spoke 4'), daspect([1 1 1]), view(2), 
    subplot(4,2,5), surf(sorted_time,rad_5,sumup_major_5,'LineStyle','none'), box on, grid off, xlabel('Time [s]'), ylabel('Distance [um]'), caxis([-max_strain max_strain]),axis ([0 max_time-time_interval_analysis 0 max_dist-bin_size]), hold on,  title('Spoke 5'), daspect([1 1 1]), view(2), 
    subplot(4,2,6), surf(sorted_time,rad_6,sumup_major_6,'LineStyle','none'), box on, grid off, xlabel('Time [s]'), ylabel('Distance [um]'), caxis([-max_strain max_strain]),axis ([0 max_time-time_interval_analysis 0 max_dist-bin_size]), hold on,  title('Spoke 6'), daspect([1 1 1]), view(2),
    subplot(4,2,7), surf(sorted_time,rad_7,sumup_major_7,'LineStyle','none'), box on, grid off, xlabel('Time [s]'), ylabel('Distance [um]'), caxis([-max_strain max_strain]),axis ([0 max_time-time_interval_analysis 0 max_dist-bin_size]), hold on,  title('Spoke 7'), daspect([1 1 1]), view(2), 
    subplot(4,2,8), surf(sorted_time,rad_8,sumup_major_8,'LineStyle','none'), box on, grid off, xlabel('Time [s]'), ylabel('Distance [um]'), caxis([-max_strain max_strain]),axis ([0 max_time-time_interval_analysis 0 max_dist-bin_size]), hold on,  title('Spoke 8'), daspect([1 1 1]), view(2),

    % Save these plots
 Time_Distance_major=sprintf('%sTimeDistanceSpokes_Major',folder);
 print(h1, '-dtiff',Time_Distance_major);
%     

% Evolution of the Minor strain profiles for all the spokes
    h2=figure(2);
    colormap(redbluecmap), 
    subplot(4,2,1), surf(sorted_time,rad_1,sumup_minor_1,'LineStyle','none'), box on, grid off, xlabel('Time [s]'), ylabel('Distance [um]'), caxis([-max_strain max_strain]),axis ([0 max_time-time_interval_analysis 0 max_dist-bin_size]), hold on,  title('Spoke 1'), daspect([1 1 1]), view(2),    
    subplot(4,2,2), surf(sorted_time,rad_2,sumup_minor_2,'LineStyle','none'), box on, grid off, xlabel('Time [s]'), ylabel('Distance [um]'), caxis([-max_strain max_strain]),axis ([0 max_time-time_interval_analysis 0 max_dist-bin_size]), hold on,  title('Spoke 2'), daspect([1 1 1]), view(2), 
    subplot(4,2,3), surf(sorted_time,rad_3,sumup_minor_3,'LineStyle','none'), box on, grid off, xlabel('Time [s]'), ylabel('Distance [um]'), caxis([-max_strain max_strain]),axis ([0 max_time-time_interval_analysis 0 max_dist-bin_size]), hold on,  title('Spoke 3'), daspect([1 1 1]), view(2), 
    subplot(4,2,4), surf(sorted_time,rad_4,sumup_minor_4,'LineStyle','none'), box on, grid off, xlabel('Time [s]'), ylabel('Distance [um]'), caxis([-max_strain max_strain]),axis ([0 max_time-time_interval_analysis 0 max_dist-bin_size]), hold on,  title('Spoke 4'), daspect([1 1 1]), view(2), 
    subplot(4,2,5), surf(sorted_time,rad_5,sumup_minor_5,'LineStyle','none'), box on, grid off, xlabel('Time [s]'), ylabel('Distance [um]'), caxis([-max_strain max_strain]),axis ([0 max_time-time_interval_analysis 0 max_dist-bin_size]), hold on,  title('Spoke 5'), daspect([1 1 1]), view(2), 
    subplot(4,2,6), surf(sorted_time,rad_6,sumup_minor_6,'LineStyle','none'), box on, grid off, xlabel('Time [s]'), ylabel('Distance [um]'), caxis([-max_strain max_strain]),axis ([0 max_time-time_interval_analysis 0 max_dist-bin_size]), hold on,  title('Spoke 6'), daspect([1 1 1]), view(2),
    subplot(4,2,7), surf(sorted_time,rad_7,sumup_minor_7,'LineStyle','none'), box on, grid off, xlabel('Time [s]'), ylabel('Distance [um]'), caxis([-max_strain max_strain]),axis ([0 max_time-time_interval_analysis 0 max_dist-bin_size]), hold on,  title('Spoke 7'), daspect([1 1 1]), view(2), 
    subplot(4,2,8), surf(sorted_time,rad_8,sumup_minor_8,'LineStyle','none'), box on, grid off, xlabel('Time [s]'), ylabel('Distance [um]'), caxis([-max_strain max_strain]),axis ([0 max_time-time_interval_analysis 0 max_dist-bin_size]), hold on,  title('Spoke 8'), daspect([1 1 1]), view(2),
% Save these plots
 Time_Distance_minor=sprintf('%sTimeDistanceSpokes_Minor',folder);
 print(h2, '-dtiff',Time_Distance_minor);
%

% Evolution of the Average strain profiles for all the spokes
    h3=figure(3);
    colormap(redbluecmap), 
    subplot(4,2,1), surf(sorted_time,rad_1,sumup_strains_1,'LineStyle','none'), box on, grid off, xlabel('Time [s]'), ylabel('Distance [um]'), caxis([-max_strain max_strain]),axis ([0 max_time-time_interval_analysis 0 max_dist-bin_size]), hold on,  title('Spoke 1'), daspect([1 1 1]), view(2),    
    subplot(4,2,2), surf(sorted_time,rad_2,sumup_strains_2,'LineStyle','none'), box on, grid off, xlabel('Time [s]'), ylabel('Distance [um]'), caxis([-max_strain max_strain]),axis ([0 max_time-time_interval_analysis 0 max_dist-bin_size]), hold on,  title('Spoke 2'), daspect([1 1 1]), view(2), 
    subplot(4,2,3), surf(sorted_time,rad_3,sumup_strains_3,'LineStyle','none'), box on, grid off, xlabel('Time [s]'), ylabel('Distance [um]'), caxis([-max_strain max_strain]),axis ([0 max_time-time_interval_analysis 0 max_dist-bin_size]), hold on,  title('Spoke 3'), daspect([1 1 1]), view(2), 
    subplot(4,2,4), surf(sorted_time,rad_4,sumup_strains_4,'LineStyle','none'), box on, grid off, xlabel('Time [s]'), ylabel('Distance [um]'), caxis([-max_strain max_strain]),axis ([0 max_time-time_interval_analysis 0 max_dist-bin_size]), hold on,  title('Spoke 4'), daspect([1 1 1]), view(2), 
    subplot(4,2,5), surf(sorted_time,rad_5,sumup_strains_5,'LineStyle','none'), box on, grid off, xlabel('Time [s]'), ylabel('Distance [um]'), caxis([-max_strain max_strain]),axis ([0 max_time-time_interval_analysis 0 max_dist-bin_size]), hold on,  title('Spoke 5'), daspect([1 1 1]), view(2), 
    subplot(4,2,6), surf(sorted_time,rad_6,sumup_strains_6,'LineStyle','none'), box on, grid off, xlabel('Time [s]'), ylabel('Distance [um]'), caxis([-max_strain max_strain]),axis ([0 max_time-time_interval_analysis 0 max_dist-bin_size]), hold on,  title('Spoke 6'), daspect([1 1 1]), view(2),
    subplot(4,2,7), surf(sorted_time,rad_7,sumup_strains_7,'LineStyle','none'), box on, grid off, xlabel('Time [s]'), ylabel('Distance [um]'), caxis([-max_strain max_strain]),axis ([0 max_time-time_interval_analysis 0 max_dist-bin_size]), hold on,  title('Spoke 7'), daspect([1 1 1]), view(2), 
    subplot(4,2,8), surf(sorted_time,rad_8,sumup_strains_8,'LineStyle','none'), box on, grid off, xlabel('Time [s]'), ylabel('Distance [um]'), caxis([-max_strain max_strain]),axis ([0 max_time-time_interval_analysis 0 max_dist-bin_size]), hold on,  title('Spoke 8'), daspect([1 1 1]), view(2),

 Time_Distance_Average=sprintf('%sTimeDistanceSpokes_Average',folder);
 print(h3, '-dtiff',Time_Distance_Average);

   
%% Plot the Major Minor and Average Strain profile evolutions for each spoke (one image per spoke)

h4=figure(4);
colormap(redbluecmap), 
subplot(1,3,1),surf(sorted_time,rad_1,sumup_major_1,'LineStyle','none'), box on, grid off, ylabel('Distance [um]'), caxis([-max_strain max_strain]),axis ([0 max_time-time_interval_analysis 0 max_dist-bin_size]), hold on,  title('Major'), daspect([1 1 1]), set(gca, 'FontSize', 30), view(2), 
subplot(1,3,2),surf(sorted_time,rad_1,sumup_minor_1,'LineStyle','none'), box on, grid off, xlabel('Time [s]'), caxis([-max_strain max_strain]),axis ([0 max_time-time_interval_analysis 0 max_dist-bin_size]), hold on,  title('Minor'), daspect([1 1 1]), set(gca, 'YTick', [],'FontSize', 30), view(2),
subplot(1,3,3),surf(sorted_time,rad_1,sumup_strains_1,'LineStyle','none'), box on, grid off, caxis([-max_strain max_strain]),axis ([0 max_time-time_interval_analysis 0 max_dist-bin_size]), hold on,  title('Average'), daspect([1 1 1]), set(gca, 'YTick', [],'FontSize', 30), view(2),
% Save these plots
Time_Distance_spokes=sprintf('%sTimeDistanceSpokes_1',folder);
print(h4, '-dtiff',Time_Distance_spokes);


h5=figure(5);
colormap(redbluecmap), 
subplot(1,3,1),surf(sorted_time,rad_2,sumup_major_2,'LineStyle','none'), box on, grid off, ylabel('Distance [um]'), caxis([-max_strain max_strain]),axis ([0 max_time-time_interval_analysis 0 max_dist-bin_size]), hold on,  title('Major'), daspect([1 1 1]), set(gca, 'FontSize', 30), view(2), 
subplot(1,3,2),surf(sorted_time,rad_2,sumup_minor_2,'LineStyle','none'), box on, grid off, xlabel('Time [s]'), caxis([-max_strain max_strain]),axis ([0 max_time-time_interval_analysis 0 max_dist-bin_size]), hold on,  title('Minor'), daspect([1 1 1]), set(gca, 'YTick', [],'FontSize', 30), view(2),
subplot(1,3,3),surf(sorted_time,rad_2,sumup_strains_2,'LineStyle','none'), box on, grid off, caxis([-max_strain max_strain]),axis ([0 max_time-time_interval_analysis 0 max_dist-bin_size]), hold on,  title('Average'), daspect([1 1 1]), set(gca, 'YTick', [],'FontSize', 30), view(2),
% Save these plots
Time_Distance_spokes=sprintf('%sTimeDistanceSpokes_2',folder);
print(h5, '-dtiff',Time_Distance_spokes);


h6=figure(6);
colormap(redbluecmap), 
subplot(1,3,1),surf(sorted_time,rad_3,sumup_major_3,'LineStyle','none'), box on, grid off, ylabel('Distance [um]'), caxis([-max_strain max_strain]),axis ([0 max_time-time_interval_analysis 0 max_dist-bin_size]), hold on,  title('Major'), daspect([1 1 1]), set(gca, 'FontSize', 30), view(2), 
subplot(1,3,2),surf(sorted_time,rad_3,sumup_minor_3,'LineStyle','none'), box on, grid off, xlabel('Time [s]'), caxis([-max_strain max_strain]),axis ([0 max_time-time_interval_analysis 0 max_dist-bin_size]), hold on,  title('Minor'), daspect([1 1 1]), set(gca, 'YTick', [],'FontSize', 30), view(2),
subplot(1,3,3),surf(sorted_time,rad_3,sumup_strains_3,'LineStyle','none'), box on, grid off, caxis([-max_strain max_strain]),axis ([0 max_time-time_interval_analysis 0 max_dist-bin_size]), hold on,  title('Average'), daspect([1 1 1]), set(gca, 'YTick', [],'FontSize', 30), view(2),
% Save these plots
Time_Distance_spokes=sprintf('%sTimeDistanceSpokes_3',folder);
print(h6, '-dtiff',Time_Distance_spokes);


h7=figure(7);
colormap(redbluecmap), 
subplot(1,3,1),surf(sorted_time,rad_4,sumup_major_4,'LineStyle','none'), box on, grid off, ylabel('Distance [um]'), caxis([-max_strain max_strain]),axis ([0 max_time-time_interval_analysis 0 max_dist-bin_size]), hold on,  title('Major'), daspect([1 1 1]), set(gca, 'FontSize', 30), view(2), 
subplot(1,3,2),surf(sorted_time,rad_4,sumup_minor_4,'LineStyle','none'), box on, grid off, xlabel('Time [s]'), caxis([-max_strain max_strain]),axis ([0 max_time-time_interval_analysis 0 max_dist-bin_size]), hold on,  title('Minor'), daspect([1 1 1]), set(gca, 'YTick', [],'FontSize', 30), view(2),
subplot(1,3,3),surf(sorted_time,rad_4,sumup_strains_4,'LineStyle','none'), box on, grid off, caxis([-max_strain max_strain]),axis ([0 max_time-time_interval_analysis 0 max_dist-bin_size]), hold on,  title('Average'), daspect([1 1 1]), set(gca, 'YTick', [],'FontSize', 30), view(2),
% Save these plots
Time_Distance_spokes=sprintf('%sTimeDistanceSpokes_4',folder);
print(h7, '-dtiff',Time_Distance_spokes);


h8=figure(8);
colormap(redbluecmap), 
subplot(1,3,1),surf(sorted_time,rad_5,sumup_major_5,'LineStyle','none'), box on, grid off, ylabel('Distance [um]'), caxis([-max_strain max_strain]),axis ([0 max_time-time_interval_analysis 0 max_dist-bin_size]), hold on,  title('Major'), daspect([1 1 1]), set(gca, 'FontSize', 30), view(2), 
subplot(1,3,2),surf(sorted_time,rad_5,sumup_minor_5,'LineStyle','none'), box on, grid off, xlabel('Time [s]'), caxis([-max_strain max_strain]),axis ([0 max_time-time_interval_analysis 0 max_dist-bin_size]), hold on,  title('Minor'), daspect([1 1 1]), set(gca, 'YTick', [],'FontSize', 30), view(2),
subplot(1,3,3),surf(sorted_time,rad_5,sumup_strains_5,'LineStyle','none'), box on, grid off, caxis([-max_strain max_strain]),axis ([0 max_time-time_interval_analysis 0 max_dist-bin_size]), hold on,  title('Average'), daspect([1 1 1]), set(gca, 'YTick', [],'FontSize', 30), view(2),
% Save these plots
Time_Distance_spokes=sprintf('%sTimeDistanceSpokes_5',folder);
print(h8, '-dtiff',Time_Distance_spokes);


h9=figure(9);
colormap(redbluecmap), 
subplot(1,3,1),surf(sorted_time,rad_6,sumup_major_6,'LineStyle','none'), box on, grid off, ylabel('Distance [um]'), caxis([-max_strain max_strain]),axis ([0 max_time-time_interval_analysis 0 max_dist-bin_size]), hold on,  title('Major'), daspect([1 1 1]), set(gca, 'FontSize', 30), view(2), 
subplot(1,3,2),surf(sorted_time,rad_6,sumup_minor_6,'LineStyle','none'), box on, grid off, xlabel('Time [s]'), caxis([-max_strain max_strain]),axis ([0 max_time-time_interval_analysis 0 max_dist-bin_size]), hold on,  title('Minor'), daspect([1 1 1]), set(gca, 'YTick', [],'FontSize', 30), view(2),
subplot(1,3,3),surf(sorted_time,rad_6,sumup_strains_6,'LineStyle','none'), box on, grid off, caxis([-max_strain max_strain]),axis ([0 max_time-time_interval_analysis 0 max_dist-bin_size]), hold on,  title('Average'), daspect([1 1 1]), set(gca, 'YTick', [],'FontSize', 30), view(2),
% Save these plots
Time_Distance_spokes=sprintf('%sTimeDistanceSpokes_6',folder);
print(h9, '-dtiff',Time_Distance_spokes);


h10=figure(10);
colormap(redbluecmap), 
subplot(1,3,1),surf(sorted_time,rad_7,sumup_major_7,'LineStyle','none'), box on, grid off, ylabel('Distance [um]'), caxis([-max_strain max_strain]),axis ([0 max_time-time_interval_analysis 0 max_dist-bin_size]), hold on,  title('Major'), daspect([1 1 1]), set(gca, 'FontSize', 30), view(2), 
subplot(1,3,2),surf(sorted_time,rad_7,sumup_minor_7,'LineStyle','none'), box on, grid off, xlabel('Time [s]'), caxis([-max_strain max_strain]),axis ([0 max_time-time_interval_analysis 0 max_dist-bin_size]), hold on,  title('Minor'), daspect([1 1 1]), set(gca, 'YTick', [],'FontSize', 30), view(2),
subplot(1,3,3),surf(sorted_time,rad_7,sumup_strains_7,'LineStyle','none'), box on, grid off, caxis([-max_strain max_strain]),axis ([0 max_time-time_interval_analysis 0 max_dist-bin_size]), hold on,  title('Average'), daspect([1 1 1]), set(gca, 'YTick', [],'FontSize', 30), view(2),
% Save these plots
Time_Distance_spokes=sprintf('%sTimeDistanceSpokes_7',folder);
print(h10, '-dtiff',Time_Distance_spokes);


h11=figure(11);
colormap(redbluecmap), 
subplot(1,3,1),surf(sorted_time,rad_8,sumup_major_8,'LineStyle','none'), box on, grid off, ylabel('Distance [um]'), caxis([-max_strain max_strain]),axis ([0 max_time-time_interval_analysis 0 max_dist-bin_size]), hold on,  title('Major'), daspect([1 1 1]), set(gca, 'FontSize', 30), view(2), 
subplot(1,3,2),surf(sorted_time,rad_8,sumup_minor_8,'LineStyle','none'), box on, grid off, xlabel('Time [s]'), caxis([-max_strain max_strain]),axis ([0 max_time-time_interval_analysis 0 max_dist-bin_size]), hold on,  title('Minor'), daspect([1 1 1]), set(gca, 'YTick', [],'FontSize', 30), view(2),
subplot(1,3,3),surf(sorted_time,rad_8,sumup_strains_8,'LineStyle','none'), box on, grid off, caxis([-max_strain max_strain]),axis ([0 max_time-time_interval_analysis 0 max_dist-bin_size]), hold on,  title('Average'), daspect([1 1 1]), set(gca, 'YTick', [],'FontSize', 30), view(2),
% Save these plots
Time_Distance_spokes=sprintf('%sTimeDistanceSpokes_8',folder);
print(h11, '-dtiff',Time_Distance_spokes);

close all
