# Supplementary material for: Airway and Parenchymal Strains during Bronchoconstriction in the Precision Cut Lung Slice
Source: Front Physiol. 2016 Jul 21;7:309. doi: 10.3389/fphys.2016.00309 (PMC4989902; doi:10.3389/fphys.2016.00309)
Supplement: Supplementary file 4 [file Presentation1.zip › StrainMap_package_21-08/Strain_Map/A1_c1_01_clean/Strain Files/main_strain_calc.cpp]

#include "cv.h"
#include "highgui.h"
#include <iostream>
#include <fstream>

using namespace std;

int main()
    {
    // State what you want code to do.
    int save_displ=1;  //1 to save displacements
    int draw_image=1;  //1 to draw image

    char filetype[255];
    sprintf(filetype, ".tif");
    char file[255];
    sprintf(file, "C:\\Users\\User\\Desktop\\StrainMap_package_21-08\\Strain_Map\\A1_c1_01_clean");

    // Use the parameters as saved in ellipse.txt here. Alter values in edge so that the initial points start at the edge of the lumen.


int framevec[28]={55, 65, 75, 85, 95, 105, 115, 125, 135, 145, 155, 165, 175, 185, 195, 205, 215, 225, 235, 245, 255, 265, 275, 285, 295, 305, 315, 325};int lengthframevec=28;
float pixelscale=1.150000;

    int pixwid = 25;        // number of pixels between points that are saved
    int pixwidst = 25;      // number of pixels between points when carrying out finite difference methods
    int boundary = 30;      // number of pixels around the image

    // Parameter values used when implementing cvCalcOpticalFlowFarneback
    double pyramid_scale = 0.5;
    int num_levels = 5;
    int window_size = 33;
    int num_iter = 5;
    int poly_n =7;
    double poly_sigma = 1.5;

    char path[255];
	char path2[255];
    sprintf(path,    "%sadjframe%04d%s", file, framevec[0], filetype);

	for (int i=1; i<lengthframevec; i++)//Loop through each of the frames
        {
        sprintf(path2,    "%sadjframe%04d%s", file, framevec[i], filetype);

        // Load the two images
        IplImage* image = cvLoadImage(path);
        IplImage* image2 = cvLoadImage(path2);
        IplImage* grey = cvCreateImage(cvGetSize(image), 8, 1);
        IplImage* grey2 = cvCreateImage(cvGetSize(image2), 8, 1);
        cout<<(grey->height)<<" "<<(grey->width)<<endl;

        IplImage* flow = cvCreateImage(cvGetSize(image), IPL_DEPTH_32F, 2);
        IplImage* output1 = cvCloneImage(image);

        //make greyscale
        cvCvtColor(image, grey, CV_RGB2GRAY);
        cvCvtColor(image2, grey2, CV_RGB2GRAY);

        // Apply farneback algorithm to track points
        cvCalcOpticalFlowFarneback(grey, grey2, flow, pyramid_scale, num_levels, window_size, num_iter, poly_n, poly_sigma, 0);

        cout << "flow found" << endl;

        // Find the max and min coordinates that will be used (a boundary layer of pixels around the edge are not used as points may
        // enter or exit the image and lead to errors)
        int maxy = (grey->height)-boundary;
        int maxx = (grey->width)-boundary;
        int minx = boundary;
        int miny = boundary;

        //Define the other objects
        float vec[2]={0, 0};
        double xX=0;
        double xY=0;
        double yX=0;
        double yY=0;
        double I1=0;
        double I2=0;

        float dispX[(maxy-miny)/pixwid+1][(maxx-minx)/pixwid+1];
        float dispY[(maxy-miny)/pixwid+1][(maxx-minx)/pixwid+1];
        double lp[(maxy-miny)/pixwid+1][(maxx-minx)/pixwid+1];
        double lm[(maxy-miny)/pixwid+1][(maxx-minx)/pixwid+1];
        double eigenX[(maxy-miny)/pixwid+1][(maxx-minx)/pixwid+1];
        double eigenY[(maxy-miny)/pixwid+1][(maxx-minx)/pixwid+1];
        double a[(maxy-miny)/pixwid+1][(maxx-minx)/pixwid+1];
        double b[(maxy-miny)/pixwid+1][(maxx-minx)/pixwid+1];

        for(int m=0; m<(maxy-miny)/pixwid+1; m++)
            {for(int n=0; n<(maxx-minx)/pixwid+1; n++)
                {

                CvScalar s;
                s=cvGet2D(flow,m*pixwid+miny,n*pixwid+minx);
                dispX[m][n] = s.val[0]*pixelscale;
                dispY[m][n] = s.val[1]*pixelscale;

                // Find the derivatives with respect to Y using central difference method unless to close to boundary,
                // in which case an Euler scheme is used
                if (m*pixwid<pixwidst) // Too close to miny
                    {
                    CvScalar yp;
                    yp=cvGet2D(flow,m*pixwid+miny+pixwidst,n*pixwid+minx);
                    xY=(yp.val[0]*pixelscale-dispX[m][n])/(pixwidst*pixelscale);
                    yY=(yp.val[1]*pixelscale-dispY[m][n])/(pixwidst*pixelscale)+1;
                    }
                else if (maxy-miny-floor((maxy-miny)/pixwid)*pixwid<pixwidst) // Too close to maxy
                    {
                    CvScalar ym;
                    ym=cvGet2D(flow,m*pixwid+miny-pixwidst,n*pixwid+minx);
                    xY=(dispX[m][n]-ym.val[0]*pixelscale)/(pixwidst*pixelscale);
                    yY=(dispY[m][n]-ym.val[1]*pixelscale)/(pixwidst*pixelscale)+1;
                    }
                else
                    {
                    CvScalar yp;
                    yp=cvGet2D(flow,m*pixwid+miny+pixwidst,n*pixwid+minx);
                    CvScalar ym;
                    ym=cvGet2D(flow,m*pixwid+miny-pixwidst,n*pixwid+minx);
                    xY=(yp.val[0]-ym.val[0])/(2*pixwidst);
                    yY=(yp.val[1]-ym.val[1])/(2*pixwidst)+1;
                    }

                // Find the derivatives with respect to X using central difference method unless to close to boundary,
                // in which case an Euler scheme is used
                if (n*pixwid<pixwidst) // Too close to minx
                    {
                    CvScalar xp;
                    xp=cvGet2D(flow,m*pixwid+miny,n*pixwid+minx+pixwidst);
                    xX=(xp.val[0]*pixelscale-dispX[m][n])/(pixwidst*pixelscale)+1;
                    yX=(xp.val[1]*pixelscale-dispY[m][n])/(pixwidst*pixelscale);
                    }
                else if (maxx-minx-floor((maxx-minx)/pixwid)*pixwid<pixwidst) //Too close to maxx
                    {
                    CvScalar xm;
                    xm=cvGet2D(flow,m*pixwid+miny,n*pixwid+minx-pixwidst);
                    xX=(dispX[m][n]-xm.val[0]*pixelscale)/(pixwidst*pixelscale)+1;
                    yX=(dispY[m][n]-xm.val[1]*pixelscale)/(pixwidst*pixelscale);
                    }
                else
                    {
                    CvScalar xp;
                    xp=cvGet2D(flow,m*pixwid+miny,n*pixwid+minx+pixwidst);
                    CvScalar xm;
                    xm=cvGet2D(flow,m*pixwid+miny,n*pixwid+minx-pixwidst);
                    xX=(xp.val[0]-xm.val[0])/(2*pixwidst)+1;
                    yX=(xp.val[1]-xm.val[1])/(2*pixwidst);
                    }

                // Use the derivatives to find the major and minor strain eigenvalues (lp and lm)
                // and the x and y coordinates of the major eigenvector (eigenX and eigenY)
                I1=(xX*xX+yX*yX+xY*xY+yY*yY-2)/2;
                I2=((xX*xX+yX*yX-1)*(xY*xY+yY*yY-1)-(xX*yX+xY*yY)*(xX*yX+xY*yY))/4;
                a[m][n]=(xX*xX+yX*yX-1)/2;
                b[m][n]=(xX*xY+yX*yY)/2;
                lp[m][n]=(I1+sqrt(I1*I1-4*I2))/2;
                lm[m][n]=(I1-sqrt(I1*I1-4*I2))/2;
                eigenX[m][n] = lp[m][n]*b[m][n]/sqrt(b[m][n]*b[m][n]+(lp[m][n]-a[m][n])*(lp[m][n]-a[m][n]));
                eigenY[m][n] = lp[m][n]*(lp[m][n]-a[m][n])/sqrt(b[m][n]*b[m][n]+(lp[m][n]-a[m][n])*(lp[m][n]-a[m][n]));
                }
            }

        if (save_displ==1)// For points spaced by pixwid save the displacements and strain eigenvalues and vectors to a
                         // text file for post processing and figure plotting
            {
            ofstream myfile2;
            char file2[255];
            sprintf(file2,   "%sframe%04dto%04d.m", file, framevec[0], framevec[i]);
            myfile2.open (file2, ios::app);
            myfile2.clear ();
            myfile2<<"[x,y]=meshgrid("<<minx<<":"<<pixwid<<":"<<maxx<<", "<<miny<<":"<<pixwid<<":"<<maxy<<");\n";
            myfile2<<"PixelScale="<<pixelscale<<";\n";
            myfile2<<"PixelWidth="<<pixwid<<";\n";
            for(int m=0; m<(maxy-miny)/pixwid+1; m++)
                {for(int n=0; n<(maxx-minx)/pixwid+1; n++)
                    {if (m==0 && n==0)
                        {myfile2<<"dispX = [";
                        }
                    myfile2<<dispX[m][n]<< " ";
                    if (m==(maxy-miny)/pixwid)
                        {if (n==(maxx-minx)/pixwid)
                            {myfile2<<"]; \n\n";
                            myfile2<<"dispX = reshape(dispX,"<<(maxx-minx)/pixwid+1<<","<<(maxy-miny)/pixwid+1<<")'; \n";
                            cout<<m<<" "<<n<<endl;
                            }
                        }
                    }
                }
            for(int m=0; m<(maxy-miny)/pixwid+1; m++)
                {for(int n=0; n<(maxx-minx)/pixwid+1; n++)
                    {if (m==0 && n==0)
                        {myfile2<<"dispY = [";
                        }
                    myfile2<<dispY[m][n]<< " ";
                    if (m==(maxy-miny)/pixwid)
                        {if (n==(maxx-minx)/pixwid)
                            {myfile2<<"]; \n\n";
                            myfile2<<"dispY = reshape(dispY,"<<(maxx-minx)/pixwid+1<<","<<(maxy-miny)/pixwid+1<<")'; \n";
                            }
                        }
                    }
                }
            for(int m=0; m<(maxy-miny)/pixwid+1; m++)
                {for(int n=0; n<(maxx-minx)/pixwid+1; n++)
                    {if (m==0 && n==0)
                        {myfile2<<"lp = [";
                        }
                    myfile2<<lp[m][n]<< " ";
                    if (m==(maxy-miny)/pixwid)
                        {if (n==(maxx-minx)/pixwid)
                            {myfile2<<"]; \n\n";
                            myfile2<<"lp = reshape(lp,"<<(maxx-minx)/pixwid+1<<","<<(maxy-miny)/pixwid+1<<")'; \n";
                            }
                        }
                    }
                }
            for(int m=0; m<(maxy-miny)/pixwid+1; m++)
                {for(int n=0; n<(maxx-minx)/pixwid+1; n++)
                    {if (m==0 && n==0)
                        {myfile2<<"lm = [";
                        }
                    myfile2<<lm[m][n]<< " ";
                    if (m==(maxy-miny)/pixwid)
                        {if (n==(maxx-minx)/pixwid)
                            {myfile2<<"]; \n\n";
                            myfile2<<"lm = reshape(lm,"<<(maxx-minx)/pixwid+1<<","<<(maxy-miny)/pixwid+1<<")'; \n";
                            }
                        }
                    }
                }
            for(int m=0; m<(maxy-miny)/pixwid+1; m++)
                {for(int n=0; n<(maxx-minx)/pixwid+1; n++)
                    {if (m==0 && n==0)
                        {myfile2<<"eigenX = [";
                        }
                    myfile2<<eigenX[m][n]<< " ";
                    if (m==(maxy-miny)/pixwid)
                        {if (n==(maxx-minx)/pixwid)
                            {myfile2<<"]; \n\n";
                            myfile2<<"eigenX = reshape(eigenX,"<<(maxx-minx)/pixwid+1<<","<<(maxy-miny)/pixwid+1<<")'; \n";
                            }
                        }
                    }
                }
            for(int m=0; m<(maxy-miny)/pixwid+1; m++)
                {for(int n=0; n<(maxx-minx)/pixwid+1; n++)
                    {if (m==0 && n==0)
                        {myfile2<<"eigenY = [";
                        }
                    myfile2<<eigenY[m][n]<< " ";
                    if (m==(maxy-miny)/pixwid)
                        {if (n==(maxx-minx)/pixwid)
                            {myfile2<<"]; \n\n";
                            myfile2<<"eigenY = reshape(eigenY,"<<(maxx-minx)/pixwid+1<<","<<(maxy-miny)/pixwid+1<<")'; \n";
                            }
                        }
                    }
                }
            for(int m=0; m<(maxy-miny)/pixwid+1; m++)
                {for(int n=0; n<(maxx-minx)/pixwid+1; n++)
                    {if (m==0 && n==0)
                        {myfile2<<"a = [";
                        }
                    myfile2<<a[m][n]<< " ";
                    if (m==(maxy-miny)/pixwid)
                        {if (n==(maxx-minx)/pixwid)
                            {myfile2<<"]; \n\n";
                            myfile2<<"a = reshape(a,"<<(maxx-minx)/pixwid+1<<","<<(maxy-miny)/pixwid+1<<")'; \n";
                            }
                        }
                    }
                }
            for(int m=0; m<(maxy-miny)/pixwid+1; m++)
                {for(int n=0; n<(maxx-minx)/pixwid+1; n++)
                    {if (m==0 && n==0)
                        {myfile2<<"b = [";
                        }
                    myfile2<<b[m][n]<< " ";
                    if (m==(maxy-miny)/pixwid)
                        {if (n==(maxx-minx)/pixwid)
                            {myfile2<<"]; \n\n";
                            myfile2<<"b = reshape(b,"<<(maxx-minx)/pixwid+1<<","<<(maxy-miny)/pixwid+1<<")'; \n";
                            }
                        }
                    }
                }

            myfile2.close ();
            }

        if (draw_image==1)//draw displacement vectors onto initial image
            {for(int m=0; m<(maxy-miny)/pixwid+1; m++)
                {for(int n=0; n<(maxx-minx)/pixwid+1; n++)
                    {
                    float xold=n*pixwid+minx;
                    float yold=m*pixwid+miny;

                    CvScalar s;
                    s=cvGet2D(flow,yold,xold);
                    vec[0] = s.val[0];
                    vec[1] = s.val[1];

                    CvPoint templateD = cvPoint(xold, yold);

                    double length = sqrt( (double)(vec[0])*(vec[0]) + (vec[1])*(vec[1]) );
                    if(length>0)
                        {
                        const double pi = 2*acos(0.0);
                        double angle2; angle2 = atan2( (double) vec[1], (double) vec[0] );
                        CvPoint p2, q2;
                        q2.x = (int) (templateD.x + length * cos(angle2));
                        q2.y = (int) (templateD.y + length * sin(angle2));
                        // Now we draw the main line of the arrow.
                        cvLine(output1, templateD, q2, CV_RGB(255, 0, 0), 1);
                        // Now draw the tips of the arrow.
                        p2.x = (int) (q2.x - 3 * cos(angle2 + pi / 8));
                        p2.y = (int) (q2.y - 3 * sin(angle2 + pi / 8));
                        cvLine( output1, p2, q2, CV_RGB(255, 0, 0), 1);
                        p2.x = (int) (q2.x - 3 * cos(angle2 - pi / 8));
                        p2.y = (int) (q2.y - 3 * sin(angle2 - pi / 8));
                        cvLine( output1, p2, q2, CV_RGB(255, 0, 0), 1);
                        }
                    }
                }

                cvShowImage("Image1", output1);
                cvWaitKey(30);    cvReleaseImage(&image);
            }

        cout << "Done processing " <<framevec[0]<< " to " << framevec[i] <<".\n\n";
        }

    cout <<"End of code. \n";

    int code = cvWaitKey();

    while (code!=27) {  //press ESC to quit
        code = cvWaitKey();}
    }
