# Supplementary material for: Airway and Parenchymal Strains during Bronchoconstriction in the Precision Cut Lung Slice
Source: Front Physiol. 2016 Jul 21;7:309. doi: 10.3389/fphys.2016.00309 (PMC4989902; doi:10.3389/fphys.2016.00309)
Supplement: Supplementary file 4 [file Presentation1.zip › StrainMap_package_21-08/Strain_Map/A1_c1_01_clean/Strain Files/main_strain_calc_spokes.cpp]

#include "cv.h"
#include "highgui.h"
#include <opencv2/imgproc/imgproc.hpp>
#include <iostream>
#include <fstream>

using namespace std;

int main(int argc, char* argv[])
    {
    // State what you want code to do. Initially to check that suitable starting points are chosen only put setup=1.
    int setup=0; //1 to draw initial points to check they start on the edge
    int save_disp=1;  //1 to save displacements (won't save when setup=1)
    int draw_image=1;  //1 to draw image (won't draw when setup=1)

    char filetype[255];
    sprintf(filetype, ".tif");
    char file[255];
    sprintf(file, "C:\\Users\\User\\Desktop\\Strain_Map\\A1_c1_01_clean\\");

    // Use the parameters as saved in ellipse.txt here. Alter values in edge so that the initial points start at the edge of the lumen.


int framevec[28]={55, 65, 75, 85, 95, 105, 115, 125, 135, 145, 155, 165, 175, 185, 195, 205, 215, 225, 235, 245, 255, 265, 275, 285, 295, 305, 315, 325};
int lengthframevec=28;float pixelscale=1.150000;
float major=214.674103;
float minor=183.251154;
float Orientation=-0.172639;
float cent[2]={451.992249, 416.706262};
int edge[8]={108, 100, 92, 110, 108, 100, 98, 100};


    int pixwidst = 25;      // number of pixels between points when carrying out finite difference methods
    int boundary = 30;      // number of pixels around the image
    int deg = 1;            // number of degrees between each of the spokes in a region
	int spokewidth = 10;    // number of pixels between points selected on spokes

    // Parameter values used when implementing cvCalcOpticalFlowFarneback
    double pyramid_scale = 0.5;
    int num_levels = 5;
    int window_size = 33;
    int num_iter = 5;
    int poly_n =7;
    double poly_sigma = 1.5;

    const double pi = 2*acos(0.0);
	int point = 325;  // Needs to be at least as large as the number of points that will exist on the longest spoke
    float a=major/2;
    float b=minor/2;
    float C=cos(Orientation);
    float S=sin(Orientation);
    float centx=cent[0];
    float centy=cent[1];

    //
    float c[8];
    for (int m=0; m<8; m++){
            for (int n=0; n<7; n++){
                c[m]=edge[m]/(sqrt(major*cos(m*pi/4+(n-3)*deg*pi/180)*major*cos(m*pi/4+(n-3)*deg*pi/180)+minor*sin(m*pi/4+(n-3)*deg*pi/180)*minor*sin(m*pi/4+(n-3)*deg*pi/180))/2);
                }
            }

	//Define and initialize the other objects
    float ct=0;
    float st=0;
    float xdir=0;
    float ydir=0;
    double xX=0;
    double xY=0;
    double yX=0;
    double yY=0;
    double I1=0;
    double I2=0;
    float x=0;
    float y=0;
    int x0=0;
    int x1=0;
    int y0=0;
    int y1=0;
    int x0m=0;
    int x1m=0;
    int y0m=0;
    int y1m=0;
    int x0p=0;
    int x1p=0;
    int y0p=0;
    int y1p=0;

    float vec[2]={0, 0};
    float vec00[2]={0, 0};
    float vec01[2]={0, 0};
    float vec10[2]={0, 0};
    float vec11[2]={0, 0};
    float vecym[2]={0, 0};
    float vecyp[2]={0, 0};
    float vecxm[2]={0, 0};
    float vecxp[2]={0, 0};

	float lengths[4];
    for (int k=0; k<4; k++)
        {lengths[k]=0;
        }

    int points[8];
    float Lengths[8];
    for (int k=0; k<8; k++)
        {Lengths[k]=0;
         points[k]=0;
        }

    float radav[8][point];
    float radavsq[8][point];
    float stdev[8][point];
    float aziav[8][point];
    float aziavsq[8][point];
    float stdev2[8][point];
    float majstrav[8][point];
    float majstravsq[8][point];
    float stdev3[8][point];
    float minstrav[8][point];
    float minstravsq[8][point];
    float stdev4[8][point];
    float avstrav[8][point];
    float avstravsq[8][point];
    float stdev5[8][point];
    for (int i=0; i<8; i++)
        {for (int j=0; j<point; j++)
            {radav[i][j]=0;
             radavsq[i][j]=0;
             stdev[i][j]=0;
             aziav[i][j]=0;
             aziavsq[i][j]=0;
             stdev2[i][j]=0;
             majstrav[i][j]=0;
             majstravsq[i][j]=0;
             stdev3[i][j]=0;
             minstrav[i][j]=0;
             minstravsq[i][j]=0;
             stdev4[i][j]=0;
             avstrav[i][j]=0;
             avstravsq[i][j]=0;
             stdev5[i][j]=0;
            }
        }

    double lp[56][point];
    double lm[56][point];
    float radialmag[56][point];
    float azimag[56][point];
    for(int j=0; j<point;  j++)
            {for (int i=0; i<56; i++)
                {lp[i][j]=0;
                 lm[i][j]=0;
                 radialmag[i][j]=0;
                 azimag[i][j]=0;
                }
            }

    float spoke[112][point];
    float spokedisp[112][point];
    for (int i=0; i<112; i++)
        {for (int j=0; j<point; j++)
            {spoke[i][j]=0;
             spokedisp[i][j]=0;
            }
        }

    char path[255];
	char path2[255];

    sprintf(path,    "%sadjframe%04d%s", file, framevec[0], filetype);

	IplImage* image = cvLoadImage(path);
	IplImage* grey = cvCreateImage(cvGetSize(image), 8, 1);
    cout<<(grey->height)<<" "<<(grey->width)<<endl;

	IplImage* flow = cvCreateImage(cvGetSize(image), IPL_DEPTH_32F, 2);
    IplImage* output1 = cvCloneImage(image);

    //make greyscale
	cvCvtColor(image, grey, CV_RGB2GRAY);

    // Find the max and min coordinates that will be used (a boundary layer of pixels around the edge are not used as points may
    // enter or exit the image and lead to errors)
    int maxy = (grey->height)-boundary;
    int maxx = (grey->width)-boundary;
    int minx = boundary;
    int miny = boundary;

    //Find the largest radius that can be reached in all directions
    for (int m=0; m<8; m++)
        {Lengths[m]=maxx;
        for (int n=0; n<7; n++)
            {ct=cos(m*pi/4+(n-3)*deg*pi/180);
             st=sin(m*pi/4+(n-3)*deg*pi/180);
             xdir=b*C*ct-a*S*st;
             ydir=a*C*st+b*S*ct;
             float xe=centx+c[m]*(a*ct*C-b*st*S);
             float ye=centy-c[m]*(a*ct*S+b*st*C);

             lengths[0] = (maxx-xe)*sqrt(xdir*xdir+ydir*ydir)/xdir;
             lengths[1] = (ye-miny)*sqrt(xdir*xdir+ydir*ydir)/ydir;
             lengths[2] = (minx-xe)*sqrt(xdir*xdir+ydir*ydir)/xdir;
             lengths[3] = (ye-maxy)*sqrt(xdir*xdir+ydir*ydir)/ydir;

             for (int k=0; k<4; k++)
                {if (lengths[k]>0)
                    {if (lengths[k]<Lengths[m])
                        {Lengths[m]=lengths[k];
                        }
                    }
                }

             points[m] = floor(Lengths[m]/spokewidth)+1;
             if (points[m] > point)
                {cout << "Vectpoint doesn't have enough columns!" << endl;
                }
                for (int k=0; k<points[m]; k++)
                    {int kspokewidth=k*spokewidth;
                     // spoke will contain the x and y coordinates of all the points to be considered along
                     // the spokes
                     spoke[2*(7*m+n)][k] = xe + kspokewidth*xdir/sqrt(xdir*xdir+ydir*ydir);
                     spoke[2*(7*m+n)+1][k] = ye - kspokewidth*ydir/sqrt(xdir*xdir+ydir*ydir);
                    }
            }
        }
    if (setup==1) // Check that the points of the initial points start at the edge of the lumen. If they
                  // don't the values of edge can be altered until they do. An image showing the initial
                  // points will be saved to InitialPoints.bmp

        {for (int m=0; m<1; m++)
            {for (int n=0; n<7; n++)
                {for (int j=0; j<points[m]; j++)
                    {CvPoint templateD = cvPoint(spoke[2*(7*m+n)][j], spoke[2*(7*m+n)+1][j]);
                     cvCircle(output1, templateD, 3, CV_RGB(0, 255, 0), -1);
                    }
                }
            }


         for (int m=1; m<8; m++)
            {for (int n=0; n<7; n++)
                {for (int j=0; j<points[m]; j++)
                    {CvPoint templateD = cvPoint(spoke[2*(7*m+n)][j], spoke[2*(7*m+n)+1][j]);
                     cvCircle(output1, templateD, 3, CV_RGB(255, 0, 0), -1);
                    }
                }
            }

         cvShowImage("Image2", output1);
         char output[255];
         sprintf(output,   "%sInitialPoints.bmp", file);
         cvSaveImage(output, output1);
        }else
        {

        for (int i=1; i<lengthframevec; i++) //Loop through each of the different frames
            {sprintf(path2,    "%sadjframe%04d%s", file, framevec[i], filetype);

            // Load the second image
            IplImage* image2 = cvLoadImage(path2);
            IplImage* grey2 = cvCreateImage(cvGetSize(image2), 8, 1);

            //make greyscale
            cvCvtColor(image2, grey2, CV_RGB2GRAY);

            //Apply Farneback algorithm to track points
            cvCalcOpticalFlowFarneback(grey, grey2, flow, pyramid_scale, num_levels, window_size, num_iter, poly_n, poly_sigma, 0);

            cout << "flow found" << endl;

            for (int m=0; m<8; m++)
                {for (int n=0; n<7; n++)
                    {for (int j=0; j<points[m]; j++)
                        {//choose 4 pixels around desired point (This is done as desired point is unlikely to have integer valued coordinates)
                        x=spoke[2*(7*m+n)][j];
                        y=spoke[2*(7*m+n)+1][j];
                        x0=floor(x);
                        x1=ceil(x);
                        if (x1 == x0)
                            x1++;
                        y0=floor(y);
                        y1=ceil(y);
                        if (y1 == y0)
                            y1++;

                        //find change in x and y directions
                        CvScalar s;
                        s=cvGet2D(flow,y0,x0);
                        vec00[0] = s.val[0]*pixelscale;
                        vec00[1] = s.val[1]*pixelscale;
                        s=cvGet2D(flow,y1,x0);
                        vec01[0] = s.val[0]*pixelscale;
                        vec01[1] = s.val[1]*pixelscale;
                        s=cvGet2D(flow,y0,x1);
                        vec10[0] = s.val[0]*pixelscale;
                        vec10[1] = s.val[1]*pixelscale;
                        s=cvGet2D(flow,y1,x1);
                        vec11[0] = s.val[0]*pixelscale;
                        vec11[1] = s.val[1]*pixelscale;

                        // Use linear interpolation to find displacement of desired point
                        for (int l=0; l<2; l++)
                        {vec[l]=(vec00[l]*(x1-x)*(y1-y)+vec10[l]*(x-x0)*(y1-y)+vec01[l]*(x1-x)*(y-y0)+vec11[l]*(x-x0)*(y-y0))/((x1-x0)*(y1-y0));
                        }

                        // Find points different to the above point by pixwidth pixels in the y direction. Unless the point is near the boundary,
                        // in which case an Euler method is used, a central difference method is found to find the derivatives xY and yY.
                        if (spoke[2*(7*m+n)+1][j]-miny<pixwidst+1) // Too close to miny
                            {x=spoke[2*(7*m+n)][j];
                            y=spoke[2*(7*m+n)+1][j]+pixwidst;
                            y0p=floor(y);
                            y1p=ceil(y);
                            if (y1p == y0p)
                                y1p++;

                            //find change in x and y directions
                            CvScalar s;
                            s=cvGet2D(flow,y0p,x0);
                            vec00[0] = s.val[0]*pixelscale;
                            vec00[1] = s.val[1]*pixelscale;
                            s=cvGet2D(flow,y1p,x0);
                            vec01[0] = s.val[0]*pixelscale;
                            vec01[1] = s.val[1]*pixelscale;
                            s=cvGet2D(flow,y0p,x1);
                            vec10[0] = s.val[0]*pixelscale;
                            vec10[1] = s.val[1]*pixelscale;
                            s=cvGet2D(flow,y1p,x1);
                            vec11[0] = s.val[0]*pixelscale;
                            vec11[1] = s.val[1]*pixelscale;

                            // Use linear interpolation to find displacement of desired point
                            for (int l=0; l<2; l++)
                                {vecyp[l]=(vec00[l]*(x1-x)*(y1p-y)+vec10[l]*(x-x0)*(y1p-y)+vec01[l]*(x1-x)*(y-y0p)+vec11[l]*(x-x0)*(y-y0p))/((x1-x0)*(y1p-y0p));
                                }

                            // Find derivatives
                            xY=(vecyp[0]-vec[0])/(pixwidst*pixelscale);
                            yY=(vecyp[1]-vec[1])/(pixwidst*pixelscale)+1;

                            }
                        else if (maxy-spoke[2*(7*m+n)+1][j]<pixwidst+1) //Too close to maxy
                            {
                            x=spoke[2*(7*m+n)][j];
                            y=spoke[2*(7*m+n)+1][j]-pixwidst;
                            y0m=floor(y);
                            y1m=ceil(y);
                            if (y1m == y0m)
                                y1m++;

                            //find change in x and y directions
                            CvScalar s;
                            s=cvGet2D(flow,y0m,x0);
                            vec00[0] = s.val[0]*pixelscale;
                            vec00[1] = s.val[1]*pixelscale;
                            s=cvGet2D(flow,y1m,x0);
                            vec01[0] = s.val[0]*pixelscale;
                            vec01[1] = s.val[1]*pixelscale;
                            s=cvGet2D(flow,y0m,x1);
                            vec10[0] = s.val[0]*pixelscale;
                            vec10[1] = s.val[1]*pixelscale;
                            s=cvGet2D(flow,y1m,x1);
                            vec11[0] = s.val[0]*pixelscale;
                            vec11[1] = s.val[1]*pixelscale;

                            // Use linear interpolation to find displacement of desired point
                            for (int l=0; l<2; l++)
                                {vecym[l]=(vec00[l]*(x1-x)*(y1m-y)+vec10[l]*(x-x0)*(y1m-y)+vec01[l]*(x1-x)*(y-y0m)+vec11[l]*(x-x0)*(y-y0m))/((x1-x0)*(y1m-y0m));
                                }

                            // Find derivatives
                            xY=(vec[0]-vecym[0])/(pixwidst*pixelscale);
                            yY=(vec[1]-vecym[1])/(pixwidst*pixelscale)+1;
                            }
                        else // Far away enough from miny and maxy, so use central difference method
                            {
                            x=spoke[2*(7*m+n)][j];
                            y=spoke[2*(7*m+n)+1][j]+pixwidst;
                            y0p=floor(y);
                            y1p=ceil(y);
                            if (y1p == y0p)
                                y1p++;

                            //find change in x and y directions (when +pixwidth)
                            s=cvGet2D(flow,y0p,x0);
                            vec00[0] = s.val[0]*pixelscale;
                            vec00[1] = s.val[1]*pixelscale;
                            s=cvGet2D(flow,y1p,x0);
                            vec01[0] = s.val[0]*pixelscale;
                            vec01[1] = s.val[1]*pixelscale;
                            s=cvGet2D(flow,y0p,x1);
                            vec10[0] = s.val[0]*pixelscale;
                            vec10[1] = s.val[1]*pixelscale;
                            s=cvGet2D(flow,y1p,x1);
                            vec11[0] = s.val[0]*pixelscale;
                            vec11[1] = s.val[1]*pixelscale;

                            // Use linear interpolation to find displacement of desired point
                            for (int l=0; l<2; l++)
                                {vecyp[l]=(vec00[l]*(x1-x)*(y1p-y)+vec10[l]*(x-x0)*(y1p-y)+vec01[l]*(x1-x)*(y-y0p)+vec11[l]*(x-x0)*(y-y0p))/((x1-x0)*(y1p-y0p));
                                }

                            x=spoke[2*(7*m+n)][j];
                            y=spoke[2*(7*m+n)+1][j]-pixwidst;
                            y0m=floor(y);
                            y1m=ceil(y);
                            if (y1m == y0m)
                                y1m++;

                            //find change in x and y directions (when -pixwidth)
                            CvScalar s;
                            s=cvGet2D(flow,y0m,x0);
                            vec00[0] = s.val[0]*pixelscale;
                            vec00[1] = s.val[1]*pixelscale;
                            s=cvGet2D(flow,y1m,x0);
                            vec01[0] = s.val[0]*pixelscale;
                            vec01[1] = s.val[1]*pixelscale;
                            s=cvGet2D(flow,y0m,x1);
                            vec10[0] = s.val[0]*pixelscale;
                            vec10[1] = s.val[1]*pixelscale;
                            s=cvGet2D(flow,y1m,x1);
                            vec11[0] = s.val[0]*pixelscale;
                            vec11[1] = s.val[1]*pixelscale;

                            for (int l=0; l<2; l++)
                                {vecym[l]=(vec00[l]*(x1-x)*(y1m-y)+vec10[l]*(x-x0)*(y1m-y)+vec01[l]*(x1-x)*(y-y0m)+vec11[l]*(x-x0)*(y-y0m))/((x1-x0)*(y1m-y0m));
                                }

                            // Find derivatives
                            xY=(vecyp[0]-vecym[0])/(2*pixwidst*pixelscale);
                            yY=(vecyp[1]-vecym[1])/(2*pixwidst*pixelscale)+1;
                            }

                        // Find points different to the above point by pixwidth pixels in the y direction. Unless the point is near the boundary,
                        // in which case an Euler method is used, a central difference method is found to find the derivatives xY and yY.
                        if (spoke[2*(7*m+n)][j]-minx<pixwidst+1) //Too close to minx
                            {
                            x=spoke[2*(7*m+n)][j]+pixwidst;
                            y=spoke[2*(7*m+n)+1][j];
                            x0p=floor(x);
                            x1p=ceil(x);
                            if (x1p == x0p)
                                x1p++;

                            //find change in x and y directions
                            CvScalar s;
                            s=cvGet2D(flow,y0,x0p);
                            vec00[0] = s.val[0]*pixelscale;
                            vec00[1] = s.val[1]*pixelscale;
                            s=cvGet2D(flow,y1,x0p);
                            vec01[0] = s.val[0]*pixelscale;
                            vec01[1] = s.val[1]*pixelscale;
                            s=cvGet2D(flow,y0,x1p);
                            vec10[0] = s.val[0]*pixelscale;
                            vec10[1] = s.val[1]*pixelscale;
                            s=cvGet2D(flow,y1,x1p);
                            vec11[0] = s.val[0]*pixelscale;
                            vec11[1] = s.val[1]*pixelscale;

                            // Use linear interpolation to find displacement of desired point
                            for (int l=0; l<2; l++)
                                {vecxp[l]=(vec00[l]*(x1p-x)*(y1-y)+vec10[l]*(x-x0p)*(y1-y)+vec01[l]*(x1p-x)*(y-y0)+vec11[l]*(x-x0p)*(y-y0))/((x1p-x0p)*(y1-y0));
                                }

                            // Find derivatives
                            xX=(vecxp[0]-vec[0])/(pixwidst*pixelscale);
                            yX=(vecxp[1]-vec[1])/(pixwidst*pixelscale)+1;
                            }
                        else if (maxx-spoke[2*(7*m+n)][j]<pixwidst+1) //Too close to maxx
                            {
                            x=spoke[2*(7*m+n)][j]-pixwidst;
                            y=spoke[2*(7*m+n)+1][j];
                            x0m=floor(x);
                            x1m=ceil(x);
                            if (x1m == x0m)
                                x1m++;

                            //find change in x and y directions
                            CvScalar s;
                            s=cvGet2D(flow,y0,x0m);
                            vec00[0] = s.val[0]*pixelscale;
                            vec00[1] = s.val[1]*pixelscale;
                            s=cvGet2D(flow,y1,x0m);
                            vec01[0] = s.val[0]*pixelscale;
                            vec01[1] = s.val[1]*pixelscale;
                            s=cvGet2D(flow,y0,x1m);
                            vec10[0] = s.val[0]*pixelscale;
                            vec10[1] = s.val[1]*pixelscale;
                            s=cvGet2D(flow,y1,x1m);
                            vec11[0] = s.val[0]*pixelscale;
                            vec11[1] = s.val[1]*pixelscale;

                            // Use linear interpolation to find displacement of desired point
                            for (int l=0; l<2; l++)
                                {vecxm[l]=(vec00[l]*(x1m-x)*(y1-y)+vec10[l]*(x-x0m)*(y1-y)+vec01[l]*(x1m-x)*(y-y0)+vec11[l]*(x-x0m)*(y-y0))/((x1m-x0m)*(y1-y0));
                                }

                            // Find derivatives
                            xX=(vec[0]-vecxm[0])/(pixwidst*pixelscale);
                            yX=(vec[1]-vecxm[1])/(pixwidst*pixelscale)+1;
                            }
                        else  // Far away enough from minx and maxx, so use central difference method
                            {
                            x=spoke[2*(7*m+n)][j]+pixwidst;
                            y=spoke[2*(7*m+n)+1][j];
                            x0p=floor(x);
                            x1p=ceil(x);
                            if (x1p == x0p)
                                x1p++;

                            //find change in x and y directions (when +pixwidth)
                            CvScalar s;
                            s=cvGet2D(flow,y0,x0p);
                            vec00[0] = s.val[0]*pixelscale;
                            vec00[1] = s.val[1]*pixelscale;
                            s=cvGet2D(flow,y1,x0p);
                            vec01[0] = s.val[0]*pixelscale;
                            vec01[1] = s.val[1]*pixelscale;
                            s=cvGet2D(flow,y0,x1p);
                            vec10[0] = s.val[0]*pixelscale;
                            vec10[1] = s.val[1]*pixelscale;
                            s=cvGet2D(flow,y1,x1p);
                            vec11[0] = s.val[0]*pixelscale;
                            vec11[1] = s.val[1]*pixelscale;

                            for (int l=0; l<2; l++)
                                {vecxp[l]=(vec00[l]*(x1p-x)*(y1-y)+vec10[l]*(x-x0p)*(y1-y)+vec01[l]*(x1p-x)*(y-y0)+vec11[l]*(x-x0p)*(y-y0))/((x1p-x0p)*(y1-y0));
                                }
                            x=spoke[2*(7*m+n)][j]-pixwidst;
                            y=spoke[2*(7*m+n)+1][j];
                            x0m=floor(x);
                            x1m=ceil(x);
                            if (x1m == x0m)
                            x1m++;

                            //find change in x and y directions (when -pixwidth)
                            s=cvGet2D(flow,y0,x0m);
                            vec00[0] = s.val[0]*pixelscale;
                            vec00[1] = s.val[1]*pixelscale;
                            s=cvGet2D(flow,y1,x0m);
                            vec01[0] = s.val[0]*pixelscale;
                            vec01[1] = s.val[1]*pixelscale;
                            s=cvGet2D(flow,y0,x1m);
                            vec10[0] = s.val[0]*pixelscale;
                            vec10[1] = s.val[1]*pixelscale;
                            s=cvGet2D(flow,y1,x1m);
                            vec11[0] = s.val[0]*pixelscale;
                            vec11[1] = s.val[1]*pixelscale;

                            // Use linear interpolation to find displacement of desired point
                            for (int l=0; l<2; l++)
                                {vecxm[l]=(vec00[l]*(x1m-x)*(y1-y)+vec10[l]*(x-x0m)*(y1-y)+vec01[l]*(x1m-x)*(y-y0)+vec11[l]*(x-x0m)*(y-y0))/((x1m-x0m)*(y1-y0));
                                }

                            // Find derivatives
                            xX=(vecxp[0]-vecxm[0])/(2*pixwidst*pixelscale);
                            yX=(vecxp[1]-vecxm[1])/(2*pixwidst*pixelscale)+1;
                            }

                            // Use the derivatives to find the invariants of the strain tensor and the major and minor strains (lp and lm)
                            I1=(xX*xX+yX*yX+xY*xY+yY*yY-2)/2;
                            I2=((xX*xX+yX*yX-1)*(xY*xY+yY*yY-1)-(xX*yX+xY*yY)*(xX*yX+xY*yY))/4;
                            lp[7*m+n][j]=(I1+sqrt(I1*I1-4*I2))/2;
                            lm[7*m+n][j]=(I1-sqrt(I1*I1-4*I2))/2;

                            ct=cos(m*pi/4+(n-3)*deg*pi/180);
                            st=sin(m*pi/4+(n-3)*deg*pi/180);
                            //Find the displacement in the radial and azimuthal directions
                            radialmag[7*m+n][j]=(b*C*ct-a*S*st)/sqrt(a*a*st*st+b*b*ct*ct)*vec[0]-(a*C*st+b*S*ct)/sqrt(a*a*st*st+b*b*ct*ct)*vec[1];
                            azimag[7*m+n][j]=(-a*C*st-b*S*ct)/sqrt(a*a*st*st+b*b*ct*ct)*vec[0]-(b*C*ct-a*S*st)/sqrt(a*a*st*st+b*b*ct*ct)*vec[1];
                            //Find the displacement in the x and y directions
                            spokedisp[2*(7*m+n)][j]=vec[0];
                            spokedisp[2*(7*m+n)+1][j]=vec[1];
                        }
                    }
                }


            if (save_disp==1) //Find the average and standard deviation of the radial and azimuthal displacements and the major, minor and
                              // average strains in each of the 8 regions around the lumen and save them to a text file for post processing
                              // and figure plotting
                {
                for (int m=0; m<8; m++)
                    {for (int j=0; j<points[m]; j++)
                        {radav[m][j]=0;
                        radavsq[m][j]=0;
                        for (int n=0; n<7; n++)
                            {radav[m][j]=radav[m][j]+radialmag[7*m+n][j];
                            radavsq[m][j]=radavsq[m][j]+radialmag[7*m+n][j]*radialmag[7*m+n][j];
                            }
                        radav[m][j]=radav[m][j]/7;
                        radavsq[m][j]=radavsq[m][j]/7;
                        stdev[m][j]=sqrt(radavsq[m][j]-radav[m][j]*radav[m][j]);
                        }
                    }

                for (int m=0; m<8; m++)
                    {for (int j=0; j<points[m]; j++)
                        {aziav[m][j]=0;
                        aziavsq[m][j]=0;
                        for (int n=0; n<7; n++)
                            {aziav[m][j]=aziav[m][j]+azimag[7*m+n][j];
                            aziavsq[m][j]=aziavsq[m][j]+azimag[7*m+n][j]*azimag[7*m+n][j];
                            }
                        aziav[m][j]=aziav[m][j]/7;
                        aziavsq[m][j]=aziavsq[m][j]/7;
                        stdev2[m][j]=sqrt(aziavsq[m][j]-aziav[m][j]*aziav[m][j]);
                        }
                    }

                for (int m=0; m<8; m++)
                    {for (int j=0; j<points[m]; j++)
                        {majstrav[m][j]=0;
                        majstravsq[m][j]=0;
                        for (int n=0; n<7; n++)
                            {majstrav[m][j]=majstrav[m][j]+lp[7*m+n][j];
                            majstravsq[m][j]=majstravsq[m][j]+lp[7*m+n][j]*lp[7*m+n][j];
                            }
                        majstrav[m][j]=majstrav[m][j]/7;
                        majstravsq[m][j]=majstravsq[m][j]/7;
                        stdev3[m][j]=sqrt(majstravsq[m][j]-majstrav[m][j]*majstrav[m][j]);
                        }
                    }

                for (int m=0; m<8; m++)
                    {for (int j=0; j<points[m]; j++)
                        {minstrav[m][j]=0;
                        minstravsq[m][j]=0;
                        for (int n=0; n<7; n++)
                            {minstrav[m][j]=minstrav[m][j]+lm[7*m+n][j];
                            minstravsq[m][j]=minstravsq[m][j]+lm[7*m+n][j]*lm[7*m+n][j];
                            }
                        minstrav[m][j]=minstrav[m][j]/7;
                        minstravsq[m][j]=minstravsq[m][j]/7;
                        stdev4[m][j]=sqrt(minstravsq[m][j]-minstrav[m][j]*minstrav[m][j]);
                        }
                    }

                for (int m=0; m<8; m++)
                    {for (int j=0; j<points[m]; j++)
                        {avstrav[m][j]=0;
                        avstravsq[m][j]=0;
                        for (int n=0; n<7; n++)
                            {avstrav[m][j]=avstrav[m][j]+(lm[7*m+n][j]+lp[7*m+n][j])/2;
                            avstravsq[m][j]=avstravsq[m][j]+(lm[7*m+n][j]+lp[7*m+n][j])*(lm[7*m+n][j]+lp[7*m+n][j])/4;
                            }
                        avstrav[m][j]=avstrav[m][j]/7;
                        avstravsq[m][j]=avstravsq[m][j]/7;
                        stdev5[m][j]=sqrt(avstravsq[m][j]-avstrav[m][j]*avstrav[m][j]);
                        }
                    }

                ofstream myfile;
                char file2[255];
                sprintf(file2,   "%sframe%04dto%04dspokes.m", file, framevec[0], framevec[i]);
                myfile.open (file2, ios::app);
                myfile.clear ();

                //save to file averages and standard deviation for each set of points
                myfile<<"pixelscale="<<pixelscale<<";"<<endl<<endl;
                for (int m=0; m<8; m++)
                    {myfile<<"rad_"<<m+1<<" = [0 ";
                    for (int j=1; j<points[m]; j++)
                        {myfile<< j*spokewidth*pixelscale<<" ";
                        }
                    myfile << "];"<<endl<<endl;

                    myfile<<"radav_"<<m+1<<" = [";
                    for (int j=0; j<points[m]; j++)
                        {myfile << radav[m][j]<< " ";
                        }
                    myfile << "];"<<endl<<endl;
                    myfile<<"rstdev_"<<m+1<<" = [";
                    for (int j=0; j<points[m]; j++)
                        {myfile << stdev[m][j]<< " ";
                        }
                    myfile << "];"<<endl<<endl;

                    myfile<<"aziav_"<<m+1<<" = [";
                    for (int j=0; j<points[m]; j++)
                        {myfile << aziav[m][j]<< " ";
                        }
                    myfile << "];"<<endl<<endl;
                    myfile<<"astdev_"<<m+1<<" = [";
                    for (int j=0; j<points[m]; j++)
                        {myfile << stdev2[m][j]<< " ";
                        }
                    myfile << "];"<<endl<<endl;

                    myfile<<"majav_"<<m+1<<" = [";
                    for (int j=0; j<points[m]; j++)
                        {myfile << majstrav[m][j]<< " ";
                        }
                    myfile << "];"<<endl<<endl;
                    myfile<<"majstdev_"<<m+1<<" = [";
                    for (int j=0; j<points[m]; j++)
                        {myfile << stdev3[m][j]<< " ";
                        }
                    myfile << "];"<<endl<<endl;

                    myfile<<"minav_"<<m+1<<" = [";
                    for (int j=0; j<points[m]; j++)
                        {myfile << minstrav[m][j]<< " ";
                        }
                    myfile << "];"<<endl<<endl;
                    myfile<<"minstdev_"<<m+1<<" = [";
                    for (int j=0; j<points[m]; j++)
                        {myfile << stdev4[m][j]<< " ";
                        }
                    myfile << "];"<<endl<<endl;

                    myfile<<"avav_"<<m+1<<" = [";
                    for (int j=0; j<points[m]; j++)
                        {myfile << avstrav[m][j]<< " ";
                        }
                    myfile << "];"<<endl<<endl;
                    myfile<<"avstdev_"<<m+1<<" = [";
                    for (int j=0; j<points[m]; j++)
                        {myfile << stdev5[m][j]<< " ";
                        }
                    myfile << "];"<<endl<<endl;
                    }
                myfile << endl;

                myfile.close ();
                }

            if (draw_image==1) // Draw image showing displacement vectors
                {

                for (int m=0; m<8; m++)
                    {for (int n=0; n<7; n++)
                        {for (int j=0; j<points[m]; j++)
                            {
                            //draw displacement vectors onto initial image
                            CvPoint templateC = cvPoint(spoke[2*(7*m+n)][j], spoke[2*(7*m+n)+1][j]);

                            double length = sqrt( (double)(spokedisp[2*(7*m+n)][j])*(spokedisp[2*(7*m+n)][j]) + (spokedisp[2*(7*m+n)+1][j])*(spokedisp[2*(7*m+n)+1][j]) );
                            if(length>0)
                                {
                                const double pi = 2*acos(0.0);
                                double angle2; angle2 = atan2( (double) spokedisp[2*(7*m+n)+1][j], (double) spokedisp[2*(7*m+n)][j] );
                                CvPoint p2, q2;
                                q2.x = (int) (spoke[2*(7*m+n)][j] + spokedisp[2*(7*m+n)][j]);
                                q2.y = (int) (spoke[2*(7*m+n)+1][j] + spokedisp[2*(7*m+n)+1][j]);
                                // Now we draw the main line of the arrow.
                                cvLine(output1, templateC, q2, CV_RGB(255, 0, 0), 1);
                                // Now draw the tips of the arrow.
                                p2.x = (int) (q2.x - 3 * cos(angle2 + pi / 8));
                                p2.y = (int) (q2.y - 3 * sin(angle2 + pi / 8));
                                cvLine( output1, p2, q2, CV_RGB(255, 0, 0), 1);
                                p2.x = (int) (q2.x - 3 * cos(angle2 - pi / 8));
                                p2.y = (int) (q2.y - 3 * sin(angle2 - pi / 8));
                                cvLine( output1, p2, q2, CV_RGB(255, 0, 0), 1);
                                }
                            }
                        }
                    }

                cvShowImage("Image1", output1);
                cvWaitKey(30);    cvReleaseImage(&image);
                }

            cout << "Done processing " <<framevec[0]<< " to " << framevec[i] <<".\n\n";

            }
        }

        cout <<"End of code. \n";

        int code = cvWaitKey();

        while (code!=27) {  //press ESC to quit
            code = cvWaitKey();}
    }
