# Supplementary material for: Airway and Parenchymal Strains during Bronchoconstriction in the Precision Cut Lung Slice
Source: Front Physiol. 2016 Jul 21;7:309. doi: 10.3389/fphys.2016.00309 (PMC4989902; doi:10.3389/fphys.2016.00309)
Supplement: Supplementary file 4 [file Presentation1.zip › StrainMap_package_21-08/Strain_Map/imageshift.m]

% This code shifts a part of the sequence of images to correct for a drift of the sample during
% image aquisition of the experiment

clear all

%%% VARIABLES TO BE ADJUSTED TO THE SET OF DATA %%%%%%%%%%%%

% TO LOAD THE 2 IMAGES BETWEEN WHICH THE SHIFT HAPPENS

% copy the location of the folder where is stored the sequence of images
eval(['cd C:\Users\User\Desktop\Strain_Map\A1_c1_01_clean']);

before = imread('frame0325.tif'); %image right before the shift
after = imread('frame0326.tif');  %image right after the shift

% give the number of the frames to be corrected (after the drift)
frametoshift=[326 327 328 329 330];

%%%%%%%%%%%%%%%%%%%%%%%%%%%%%%%%%%%%%%%%%%%%%%%%%%%%%%%%%%%%

%FIND THE SHIFT

s=size(before);
IM1=fft2(before);
IM2=fft2(after);

CC1=abs(real(ifft2(IM1.*conj(IM2))));
[i,j]=find(CC1==max(max(CC1)))

% REWRITE THE IMAGES ACQUIRED AFTER THE DRIFT 

for pos=1:length(frametoshift),
        File=sprintf('frame%04d.tif', frametoshift(pos));
        
        ToShift = imread(File);
        Shifted = uint8(zeros(s));
        
if i<s(1)./2 & j<s(2)./2
    Shifted(i:end,j:end)=ToShift(1:end-i+1,1:end-j+1);
  
elseif i<s(1)./2 & j>s(2)./2
    Shifted(i:end,1:j)=ToShift(1:end-i+1,end-j+1:end);

elseif i>s(1)./2 & j<s(2)./2
    Shifted(1:i,j:end)=ToShift(end-i+1:end,1:end-j+1);

else
    Shifted(1:i,1:j)=ToShift(end-i+1:end,end-j+1:end);
      
end
    

imwrite(Shifted,File);

end
